# Supplementary material for: Analysis of High Molecular Mass Compounds from the Spider Pamphobeteus verdolaga Venom Gland. A Transcriptomic and MS ID Approach
Source: Toxins (Basel). 2021 Jun 29;13(7):453. doi: 10.3390/toxins13070453 (PMC8309857; doi:10.3390/toxins13070453)
Supplement: Supplementary file 1 [file toxins-13-00453-s001.zip]

Archive with 3 entries (3 files):
- toxins-1210969 File S1.pdf
- toxins-1210969 supplementary 2.xlsx
- toxins-1210969 supplementary 3.pdf
