# Supplementary material for: Analysis of High Molecular Mass Compounds from the Spider Pamphobeteus verdolaga Venom Gland. A Transcriptomic and MS ID Approach
Source: Toxins (Basel). 2021 Jun 29;13(7):453. doi: 10.3390/toxins13070453 (PMC8309857; doi:10.3390/toxins13070453)
Supplement: Supplementary file 1 [file toxins-13-00453-s001.zip › toxins-1210969 supplementary 2.xlsx]

## Sheet: Hoja1
ç	transcript_id(s)	length	effective_length	expected_count	TPM	FPKM
c0_g1	c0_g1_i1	252.00	101.87	7.00	5.41	4.98
c10000_g1	c10000_g1_i1,c10000_g1_i2	2480.85	2329.50	2536.97	85.70	78.97
c10001_g1	c10001_g1_i1	418.00	266.68	9.00	2.66	2.45
c10002_g1	c10002_g1_i1	857.00	705.64	182.00	20.30	18.70
c10003_g1	c10003_g1_i1,c10003_g1_i2	2086.33	1934.97	366.00	14.88	13.72
c10005_g1	c10005_g1_i1	1054.00	902.64	171.00	14.91	13.74
c10006_g1	c10006_g1_i1	520.00	368.65	20.00	4.27	3.93
c10006_g2	c10006_g2_i1	497.00	345.65	14.00	3.19	2.94
c10007_g1	c10007_g1_i1	1574.00	1422.64	92.99	5.14	4.74
c10008_g1	c10008_g1_i1	296.00	145.06	6.00	3.25	3.00
c1000_g1	c1000_g1_i1	1280.00	1128.64	41.00	2.86	2.63
c1000_g2	c1000_g2_i1	543.00	391.65	12.00	2.41	2.22
c10010_g1	c10010_g1_i1	1653.00	1501.64	69.00	3.62	3.33
c10011_g1	c10011_g1_i1,c10011_g1_i2	3979.98	3828.62	286.00	5.88	5.42
c10012_g1	c10012_g1_i1	204.00	56.72	6.00	8.32	7.67
c10014_g1	c10014_g1_i1	348.00	196.77	8.00	3.20	2.95
c10017_g1	c10017_g1_i1,c10017_g1_i2	222.00	73.23	2.00	2.15	1.98
c10018_g1	c10018_g1_i1,c10018_g1_i2	1758.83	1607.47	181.00	8.86	8.16
c10019_g1	c10019_g1_i1	238.00	88.38	9.00	8.01	7.38
c1001_g1	c1001_g1_i1	720.00	568.64	43.00	5.95	5.48
c10020_g1	c10020_g1_i1	340.00	188.80	5.00	2.08	1.92
c10020_g2	c10020_g2_i1	467.00	315.66	9.00	2.24	2.07
c10021_g1	c10021_g1_i1,c10021_g1_i2	5275.00	5123.65	557.08	8.56	7.88
c10022_g1	c10022_g1_i1	548.00	396.65	19.00	3.77	3.47
c10023_g1	c10023_g1_i1	503.00	351.65	115.00	25.73	23.71
c10025_g1	c10025_g1_i1,c10025_g1_i2	2602.86	2451.50	541.00	17.36	16.00
c10026_g1	c10026_g1_i1	640.00	488.65	26.00	4.19	3.86
c10027_g1	c10027_g1_i1,c10027_g1_i2	558.58	407.22	38.00	7.34	6.77
c10028_g1	c10028_g1_i1,c10028_g1_i2,c10028_g1_i3	475.00	323.66	6.00	1.46	1.34
c10029_g1	c10029_g1_i1	432.00	280.67	208.00	58.31	53.74
c1002_g1	c1002_g1_i1	260.00	109.65	5.00	3.59	3.31
c10031_g1	c10031_g1_i1	905.00	753.64	41.00	4.28	3.94
c10032_g1	c10032_g1_i1	239.00	89.33	0.00	0.00	0.00
c10034_g1	c10034_g1_i1	210.00	62.15	2.00	2.53	2.33
c10035_g1	c10035_g1_i1	783.00	631.64	64.00	7.97	7.35
c10036_g1	c10036_g1_i1	230.00	80.76	1.00	0.97	0.90
c10039_g1	c10039_g1_i1	256.00	105.75	5.00	3.72	3.43
c1003_g1	c1003_g1_i1,c1003_g1_i2	1035.59	884.24	172.00	15.31	14.10
c10040_g1	c10040_g1_i1	657.00	505.65	19.00	2.96	2.72
c10041_g1	c10041_g1_i1,c10041_g1_i2,c10041_g1_i3	282.46	132.39	66.94	39.78	36.66
c10042_g1	c10042_g1_i1	313.00	161.93	4.00	1.94	1.79
c10043_g1	c10043_g1_i1	693.00	541.64	37.00	5.38	4.95
c10044_g1	c10044_g1_i1	801.00	649.64	45.00	5.45	5.02
c10045_g1	c10045_g1_i1	969.00	817.64	71.00	6.83	6.30
c10046_g1	c10046_g1_i1,c10046_g1_i2	631.00	479.65	39.00	6.40	5.90
c10048_g1	c10048_g1_i1,c10048_g1_i2	2609.67	2458.32	278.00	8.90	8.20
c10049_g1	c10049_g1_i1	495.00	343.65	5.00	1.14	1.06
c1004_g1	c1004_g1_i1	330.00	178.84	5.00	2.20	2.03
c10050_g1	c10050_g1_i1	304.00	152.99	12.00	6.17	5.69
c10051_g1	c10051_g1_i1,c10051_g1_i2	373.53	222.25	8.00	2.83	2.61
c10053_g1	c10053_g1_i1	248.00	97.99	3.00	2.41	2.22
c10054_g1	c10054_g1_i1	558.00	406.65	19.00	3.68	3.39
c10055_g1	c10055_g1_i1	1468.00	1316.64	143.00	8.55	7.88
c10056_g1	c10056_g1_i1	201.00	54.05	3.00	4.37	4.02
c10058_g1	c10058_g1_i1	1054.00	902.64	125.00	10.90	10.04
c10062_g1	c10062_g1_i1,c10062_g1_i2	4317.03	4165.68	2111.92	39.89	36.76
c10065_g1	c10065_g1_i1,c10065_g1_i2	2318.62	2167.26	157.00	5.70	5.25
c10066_g1	c10066_g1_i1	4008.00	3856.64	259.00	5.28	4.87
c10067_g1	c10067_g1_i1	229.00	79.81	0.00	0.00	0.00
c10069_g1	c10069_g1_i1	1115.00	963.64	1889.38	154.28	142.17
c1006_g1	c1006_g1_i1	1658.00	1506.64	299.00	15.62	14.39
c10070_g1	c10070_g1_i1,c10070_g1_i2	2887.45	2736.09	707.00	20.33	18.74
c10071_g1	c10071_g1_i1	348.00	196.77	13.00	5.20	4.79
c10072_g1	c10072_g1_i1	262.00	111.60	4.00	2.82	2.60
c10076_g1	c10076_g1_i1	299.00	148.03	1.00	0.53	0.49
c10077_g1	c10077_g1_i1	479.00	327.66	18.00	4.32	3.98
c10077_g2	c10077_g2_i1	383.00	231.71	7.00	2.38	2.19
c10078_g1	c10078_g1_i1,c10078_g1_i2	367.47	216.72	11.00	3.99	3.68
c10080_g1	c10080_g1_i1	521.00	369.65	25.00	5.32	4.90
c10080_g2	c10080_g2_i1	317.00	165.90	7.00	3.32	3.06
c10081_g1	c10081_g1_i1	223.00	74.17	4.00	4.24	3.91
c10081_g2	c10081_g2_i1	509.00	357.65	10.00	2.20	2.03
c10082_g1	c10082_g1_i1	726.00	574.64	188.00	25.74	23.72
c10083_g1	c10083_g1_i1	340.00	188.80	5.00	2.08	1.92
c10084_g1	c10084_g1_i1,c10084_g1_i2,c10084_g1_i3	559.07	407.72	187.00	36.09	33.26
c10085_g1	c10085_g1_i1,c10085_g1_i2	362.95	211.88	14.00	5.20	4.79
c10085_g2	c10085_g2_i1	296.00	145.06	9.00	4.88	4.50
c10086_g1	c10086_g1_i1	1275.00	1123.64	111.00	7.77	7.16
c10087_g1	c10087_g1_i1	559.00	407.65	28.00	5.40	4.98
c10088_g1	c10088_g1_i1	1444.00	1292.64	526.87	32.07	29.56
c10089_g1	c10089_g1_i1	557.00	405.65	20.00	3.88	3.58
c10092_g1	c10092_g1_i1,c10092_g1_i2	390.27	239.06	36.00	11.85	10.92
c10093_g1	c10093_g1_i1,c10093_g1_i2	732.00	580.64	23.00	3.12	2.87
c10095_g1	c10095_g1_i1,c10095_g1_i2,c10095_g1_i3	2868.84	2717.49	1139.00	32.98	30.39
c10096_g1	c10096_g1_i1	1631.00	1479.64	295.16	15.70	14.46
c10097_g1	c10097_g1_i1,c10097_g1_i2	2512.83	2361.48	1855.55	61.83	56.98
c10098_g1	c10098_g1_i1	305.00	153.98	1.00	0.51	0.47
c10099_g1	c10099_g1_i1	386.00	234.70	3.00	1.01	0.93
c1009_g1	c1009_g1_i1	1157.00	1005.64	654.00	51.17	47.16
c10100_g1	c10100_g1_i1	455.00	303.66	11.00	2.85	2.63
c10101_g1	c10101_g1_i1	350.00	198.77	2.00	0.79	0.73
c10102_g1	c10102_g1_i1	1235.00	1083.64	61.00	4.43	4.08
c10104_g1	c10104_g1_i1	397.00	245.69	15.00	4.80	4.43
c10105_g1	c10105_g1_i1	384.00	232.71	19.00	6.42	5.92
c10107_g1	c10107_g1_i1	304.00	152.99	20.00	10.29	9.48
c10108_g1	c10108_g1_i1	1255.00	1103.64	64.00	4.56	4.20
c10109_g1	c10109_g1_i1	1441.00	1289.64	449.00	27.40	25.25
c1010_g1	c1010_g1_i1	212.00	63.98	1.00	1.23	1.13
c10111_g1	c10111_g1_i1,c10111_g1_i2,c10111_g1_i3	672.51	522.00	203.00	30.60	28.20
c10112_g1	c10112_g1_i1	678.00	526.65	42.00	6.28	5.78
c10115_g1	c10115_g1_i1,c10115_g1_i2	565.40	414.05	11.00	2.09	1.93
c10116_g1	c10116_g1_i1	1011.00	859.64	46.00	4.21	3.88
c10117_g1	c10117_g1_i1	506.00	354.65	377.00	83.65	77.08
c10118_g1	c10118_g1_i1	208.00	60.33	8.00	10.43	9.62
c10119_g1	c10119_g1_i1	1686.00	1534.64	124.00	6.36	5.86
c1011_g1	c1011_g1_i1	484.00	332.66	13.00	3.08	2.83
c10120_g1	c10120_g1_i1	1325.00	1173.64	863.00	57.86	53.32
c10121_g1	c10121_g1_i1	358.00	206.75	96.00	36.54	33.67
c10122_g1	c10122_g1_i1	806.00	654.64	118.00	14.18	13.07
c10124_g1	c10124_g1_i1	254.00	103.81	13.00	9.85	9.08
c10124_g2	c10124_g2_i1	206.00	58.52	0.00	0.00	0.00
c10126_g1	c10126_g1_i1	591.00	439.65	16.00	2.86	2.64
c10127_g1	c10127_g1_i1	774.00	622.64	96.00	12.13	11.18
c10128_g1	c10128_g1_i1	319.00	167.89	11.00	5.16	4.75
c10128_g2	c10128_g2_i1	1027.00	875.64	72.00	6.47	5.96
c1012_g1	c1012_g1_i1	517.00	365.65	19.00	4.09	3.77
c10130_g1	c10130_g1_i1	586.00	434.65	43.02	7.79	7.18
c10132_g1	c10132_g1_i1	397.00	245.69	6.00	1.92	1.77
c10133_g1	c10133_g1_i1	654.00	502.65	15.00	2.35	2.16
c10134_g1	c10134_g1_i1	328.00	176.84	2.00	0.89	0.82
c10135_g1	c10135_g1_i1	270.00	119.43	5.40	3.56	3.28
c10136_g1	c10136_g1_i1	229.00	79.81	2.00	1.97	1.82
c10139_g1	c10139_g1_i1,c10139_g1_i2	2289.20	2137.84	305.20	11.23	10.35
c1013_g1	c1013_g1_i1	328.00	176.84	13.00	5.78	5.33
c1013_g2	c1013_g2_i1	400.00	248.69	9.00	2.85	2.62
c10141_g1	c10141_g1_i1	698.00	546.64	39.00	5.61	5.17
c10142_g1	c10142_g1_i1	216.00	67.66	6.82	7.94	7.31
c10143_g1	c10143_g1_i1	365.00	213.74	17.00	6.26	5.77
c10144_g1	c10144_g1_i1	1734.00	1582.64	116.00	5.77	5.31
c10145_g1	c10145_g1_i1,c10145_g1_i2,c10145_g1_i3	1374.25	1222.89	119.00	7.66	7.06
c10146_g1	c10146_g1_i1	1249.00	1097.64	102.00	7.31	6.74
c10148_g1	c10148_g1_i1	592.00	440.65	13.00	2.32	2.14
c10149_g1	c10149_g1_i1	527.00	375.65	20.00	4.19	3.86
c1014_g1	c1014_g1_i1,c1014_g1_i2	336.93	187.91	25.00	10.47	9.65
c10150_g1	c10150_g1_i1	985.00	833.64	37.00	3.49	3.22
c10151_g1	c10151_g1_i1	548.00	396.65	110.00	21.82	20.11
c10152_g1	c10152_g1_i1	581.00	429.65	28.00	5.13	4.73
c10153_g1	c10153_g1_i1,c10153_g1_i2	743.13	591.78	32.00	4.25	3.92
c10155_g1	c10155_g1_i1,c10155_g1_i2	1527.73	1376.37	166.00	9.49	8.75
c10156_g1	c10156_g1_i1,c10156_g1_i2,c10156_g1_i3	3197.84	3046.48	515.96	13.33	12.28
c10158_g1	c10158_g1_i1	454.00	302.66	13.00	3.38	3.11
c1015_g1	c1015_g1_i1	512.00	360.65	45.01	9.82	9.05
c10160_g1	c10160_g1_i1,c10160_g1_i2	1099.73	948.37	2596.00	215.39	198.49
c10161_g1	c10161_g1_i1	232.00	82.66	1.00	0.95	0.88
c10162_g1	c10162_g1_i1	260.00	109.65	6.00	4.31	3.97
c10163_g1	c10163_g1_i1	678.00	526.65	39.00	5.83	5.37
c10164_g1	c10164_g1_i1,c10164_g1_i2	401.88	250.57	13.00	4.08	3.76
c10166_g1	c10166_g1_i1	1163.00	1011.64	45.00	3.50	3.23
c10167_g1	c10167_g1_i1	206.00	58.52	20.00	26.89	24.78
c10168_g1	c10168_g1_i1	413.00	261.68	49.00	14.73	13.58
c10169_g1	c10169_g1_i1	629.00	477.65	7.00	1.15	1.06
c10171_g1	c10171_g1_i1	225.00	76.04	13.00	13.45	12.40
c10172_g1	c10172_g1_i1	421.00	269.68	62.00	18.09	16.67
c10173_g1	c10173_g1_i1,c10173_g1_i2,c10173_g1_i3	1041.16	891.02	106.00	9.36	8.63
c10174_g1	c10174_g1_i1,c10174_g1_i2	450.76	299.95	54.00	14.17	13.05
c10175_g1	c10175_g1_i1	538.00	386.65	29.00	5.90	5.44
c10177_g1	c10177_g1_i1	207.00	59.43	0.71	0.94	0.87
c10178_g1	c10178_g1_i1	275.00	124.34	9.00	5.70	5.25
c10179_g1	c10179_g1_i1	241.00	91.25	6.00	5.17	4.77
c1017_g1	c1017_g1_i1	344.00	192.79	1.00	0.41	0.38
c10182_g1	c10182_g1_i1	646.00	494.65	42.01	6.68	6.16
c10183_g1	c10183_g1_i1	438.00	286.67	17.98	4.94	4.55
c10184_g1	c10184_g1_i1	472.00	320.66	11.00	2.70	2.49
c10185_g1	c10185_g1_i1	493.00	341.65	19.00	4.38	4.03
c10185_g2	c10185_g2_i1	637.00	485.65	18.00	2.92	2.69
c10186_g1	c10186_g1_i1	619.00	467.65	15.00	2.52	2.33
c10188_g1	c10188_g1_i1,c10188_g1_i2	1329.09	1177.73	187.00	12.49	11.51
c10189_g1	c10189_g1_i1	2028.00	1876.64	446.02	18.70	17.23
c1018_g1	c1018_g1_i1	307.00	155.97	4.00	2.02	1.86
c10191_g1	c10191_g1_i1	221.00	72.30	9.00	9.80	9.03
c10192_g1	c10192_g1_i1	232.00	82.66	2.00	1.90	1.75
c10193_g1	c10193_g1_i1	297.00	146.05	3.00	1.62	1.49
c10194_g1	c10194_g1_i1	226.00	76.98	6.00	6.13	5.65
c10196_g1	c10196_g1_i1,c10196_g1_i2	406.00	254.69	18.00	5.56	5.12
c10199_g1	c10199_g1_i1,c10199_g1_i2	1030.97	879.61	63.00	5.64	5.19
c1019_g1	c1019_g1_i1,c1019_g1_i2	465.91	314.58	10.00	2.50	2.31
c10201_g1	c10201_g1_i1	219.00	70.44	12.00	13.41	12.35
c10202_g1	c10202_g1_i1	989.00	837.64	66.00	6.20	5.71
c10203_g1	c10203_g1_i1	704.00	552.64	59.05	8.41	7.75
c10204_g1	c10204_g1_i1	294.00	143.08	23.00	12.65	11.66
c10206_g1	c10206_g1_i1	426.00	274.67	15.00	4.30	3.96
c10206_g2	c10206_g2_i1	815.00	663.64	22.00	2.61	2.40
c1020_g1	c1020_g1_i1,c1020_g1_i2	683.69	532.34	43.00	6.36	5.86
c10210_g1	c10210_g1_i1	674.00	522.65	32.00	4.82	4.44
c10212_g1	c10212_g1_i1	1329.00	1177.64	83.00	5.55	5.11
c10213_g1	c10213_g1_i1	247.00	97.03	8.00	6.49	5.98
c10215_g1	c10215_g1_i1	223.00	74.17	7.00	7.43	6.84
c10216_g1	c10216_g1_i1	220.00	71.37	7.00	7.72	7.11
c10218_g1	c10218_g1_i1	2352.00	2200.64	145.00	5.18	4.78
c10219_g1	c10219_g1_i1	404.00	252.69	15.00	4.67	4.30
c1021_g1	c1021_g1_i1	235.00	85.51	4.00	3.68	3.39
c10220_g1	c10220_g1_i1	459.00	307.66	17.00	4.35	4.01
c10220_g2	c10220_g2_i1	268.00	117.47	2.00	1.34	1.23
c10221_g1	c10221_g1_i1	401.00	249.69	19.00	5.99	5.52
c10222_g1	c10222_g1_i1	257.00	106.72	6.00	4.42	4.08
c10223_g1	c10223_g1_i1	1004.00	852.64	33.00	3.05	2.81
c10224_g1	c10224_g1_i1	321.00	169.88	3.00	1.39	1.28
c10225_g1	c10225_g1_i1	296.00	145.06	3.00	1.63	1.50
c10226_g1	c10226_g1_i1	245.00	95.10	10.00	8.27	7.62
c10227_g1	c10227_g1_i1	1626.00	1474.64	487.68	26.02	23.98
c10228_g1	c10228_g1_i1	330.00	178.84	6.00	2.64	2.43
c10229_g1	c10229_g1_i1	450.00	298.66	15.00	3.95	3.64
c1022_g1	c1022_g1_i1	634.00	482.65	15.00	2.45	2.25
c10230_g1	c10230_g1_i1	250.00	99.93	7.00	5.51	5.08
c10231_g1	c10231_g1_i1	919.00	767.64	18.00	1.85	1.70
c10232_g1	c10232_g1_i1	516.00	364.65	25.00	5.39	4.97
c10233_g1	c10233_g1_i1	222.00	73.23	3.00	3.22	2.97
c10234_g1	c10234_g1_i1,c10234_g1_i2	708.66	557.31	20.00	2.82	2.60
c10235_g1	c10235_g1_i1	261.00	110.62	14.00	9.96	9.18
c10235_g2	c10235_g2_i1	274.00	123.36	8.00	5.10	4.70
c10236_g1	c10236_g1_i1	2713.00	2561.64	198.00	6.08	5.60
c10237_g1	c10237_g1_i1	206.00	58.52	9.00	12.10	11.15
c10240_g1	c10240_g1_i1	479.00	327.66	12.00	2.88	2.66
c10241_g1	c10241_g1_i1	766.00	614.64	27.00	3.46	3.19
c10242_g1	c10242_g1_i1	2321.00	2169.64	152.93	5.55	5.11
c10245_g1	c10245_g1_i1,c10245_g1_i2	213.00	64.89	75.90	92.03	84.81
c10246_g1	c10246_g1_i1	393.00	241.70	12.00	3.91	3.60
c10247_g1	c10247_g1_i1	211.00	63.06	8.00	9.98	9.20
c10248_g1	c10248_g1_i1	284.00	133.20	39.00	23.04	21.23
c10248_g2	c10248_g2_i1	2561.00	2409.64	935.00	30.53	28.14
c10249_g1	c10249_g1_i1	423.00	271.67	17.00	4.92	4.54
c1024_g1	c1024_g1_i1	876.00	724.64	114.00	12.38	11.41
c10250_g1	c10250_g1_i1	812.00	660.64	3294.00	392.34	361.55
c10251_g1	c10251_g1_i1	599.00	447.65	34.00	5.98	5.51
c10252_g1	c10252_g1_i1	281.00	130.24	3.00	1.81	1.67
c10255_g1	c10255_g1_i1	1122.00	970.64	3657.03	296.47	273.20
c10257_g1	c10257_g1_i1	288.00	137.15	23.00	13.20	12.16
c10258_g1	c10258_g1_i1	204.00	56.72	4.00	5.55	5.11
c10259_g1	c10259_g1_i1	304.00	152.99	2.00	1.03	0.95
c10259_g2	c10259_g2_i1	325.00	173.86	10.00	4.53	4.17
c1025_g1	c1025_g1_i1,c1025_g1_i2	568.36	417.01	71.00	13.40	12.35
c10260_g1	c10260_g1_i1,c10260_g1_i2	690.63	539.28	108.00	15.76	14.52
c10261_g1	c10261_g1_i1	201.00	54.05	1.00	1.46	1.34
c10263_g1	c10263_g1_i1	1554.00	1402.64	83.00	4.66	4.29
c10264_g1	c10264_g1_i1	502.00	350.65	11.00	2.47	2.27
c10265_g1	c10265_g1_i1	728.00	576.64	27.00	3.68	3.40
c10268_g1	c10268_g1_i1,c10268_g1_i2	6249.22	6097.86	983.00	12.68	11.69
c10269_g1	c10269_g1_i1	1608.00	1456.64	116.00	6.27	5.77
c1026_g1	c1026_g1_i1	354.00	202.76	7.00	2.72	2.50
c10270_g1	c10270_g1_i1	1028.00	876.64	154.00	13.82	12.74
c10271_g1	c10271_g1_i1,c10271_g1_i2,c10271_g1_i3	2772.65	2621.30	434.11	13.03	12.01
c10273_g1	c10273_g1_i1	318.00	166.90	8.00	3.77	3.48
c10274_g1	c10274_g1_i1	475.00	323.66	26.00	6.32	5.83
c10275_g1	c10275_g1_i1	312.00	160.93	6.00	2.93	2.70
c10276_g1	c10276_g1_i1	403.00	251.69	31.00	9.69	8.93
c10278_g1	c10278_g1_i1	267.00	116.49	7.00	4.73	4.36
c10279_g1	c10279_g1_i1,c10279_g1_i2	1538.17	1386.81	5470.27	310.38	286.02
c1027_g1	c1027_g1_i1	633.00	481.65	17.00	2.78	2.56
c10280_g1	c10280_g1_i1,c10280_g1_i2	510.87	359.52	2599.68	568.98	524.33
c10281_g1	c10281_g1_i1	1919.00	1767.64	328.00	14.60	13.46
c10282_g1	c10282_g1_i1	437.00	285.67	47.00	12.95	11.93
c10286_g1	c10286_g1_i1,c10286_g1_i2	861.44	710.08	31.00	3.44	3.17
c10287_g1	c10287_g1_i1	482.00	330.66	19.00	4.52	4.17
c10288_g1	c10288_g1_i1,c10288_g1_i2,c10288_g1_i3	777.91	626.56	50.00	6.28	5.79
c1028_g1	c1028_g1_i1	827.00	675.64	50.00	5.82	5.37
c10290_g1	c10290_g1_i1	944.00	792.64	30.00	2.98	2.74
c10290_g2	c10290_g2_i1	316.00	164.91	5.00	2.39	2.20
c10292_g1	c10292_g1_i1	454.00	302.66	21.00	5.46	5.03
c10293_g1	c10293_g1_i1	263.00	112.58	1.00	0.70	0.64
c10294_g1	c10294_g1_i1	3405.00	3253.64	285.00	6.89	6.35
c10295_g1	c10295_g1_i1	220.00	71.37	7.00	7.72	7.11
c10296_g1	c10296_g1_i1	1817.00	1665.64	5629.79	265.96	245.09
c10298_g1	c10298_g1_i1,c10298_g1_i2,c10298_g1_i3	2276.01	2124.66	1049.70	38.88	35.83
c10299_g1	c10299_g1_i1,c10299_g1_i2	497.00	345.65	7.00	1.59	1.47
c1029_g1	c1029_g1_i1	202.00	54.94	11.00	15.76	14.52
c102_g1	c102_g1_i1	327.00	175.85	14.00	6.26	5.77
c10300_g1	c10300_g1_i1	761.00	609.64	25.00	3.23	2.97
c10301_g1	c10301_g1_i1	4265.00	4113.64	2010.01	38.45	35.43
c10302_g1	c10302_g1_i1	374.00	222.72	28.00	9.89	9.12
c10303_g1	c10303_g1_i1,c10303_g1_i2	2306.56	2155.20	4919.43	179.61	165.52
c10304_g1	c10304_g1_i1	417.00	265.68	12.00	3.55	3.28
c10305_g1	c10305_g1_i1,c10305_g1_i2	322.00	170.89	11.00	5.06	4.67
c10308_g1	c10308_g1_i1	314.00	162.92	14.00	6.76	6.23
c10309_g1	c10309_g1_i1	1587.00	1435.64	1767.95	96.90	89.30
c10310_g1	c10310_g1_i1	734.00	582.64	57.00	7.70	7.09
c10311_g1	c10311_g1_i1	439.00	287.67	8.00	2.19	2.02
c10311_g2	c10311_g2_i1	321.00	169.88	4.00	1.85	1.71
c10312_g1	c10312_g1_i1,c10312_g1_i2	4563.54	4412.18	495.00	8.83	8.14
c10313_g1	c10313_g1_i1,c10313_g1_i2	2032.20	1880.86	214.00	8.95	8.25
c10314_g1	c10314_g1_i1	206.00	58.52	3.00	4.03	3.72
c10315_g1	c10315_g1_i1	830.00	678.64	3056.00	354.34	326.53
c10317_g1	c10317_g1_i1	941.00	789.64	52.00	5.18	4.78
c10319_g1	c10319_g1_i1	2329.00	2177.64	117.00	4.23	3.90
c1031_g1	c1031_g1_i1,c1031_g1_i2	310.01	159.17	8.00	3.95	3.64
c10322_g1	c10322_g1_i1	318.00	166.90	8.00	3.77	3.48
c10323_g1	c10323_g1_i1	223.00	74.17	13.00	13.79	12.71
c10324_g1	c10324_g1_i1,c10324_g1_i2	1319.57	1168.21	151.00	10.17	9.37
c10325_g1	c10325_g1_i1	340.00	188.80	8.00	3.33	3.07
c10327_g1	c10327_g1_i1,c10327_g1_i2	1251.95	1100.59	1192.00	85.22	78.53
c10329_g1	c10329_g1_i1	663.00	511.65	23.00	3.54	3.26
c1032_g1	c1032_g1_i1,c1032_g1_i2	328.66	177.57	16.00	7.09	6.53
c10332_g1	c10332_g1_i1	1338.00	1186.64	308.00	20.42	18.82
c10333_g1	c10333_g1_i1	590.00	438.65	25.00	4.48	4.13
c10334_g1	c10334_g1_i1	567.00	415.65	700.00	132.52	122.12
c10335_g1	c10335_g1_i1	306.00	154.98	7.00	3.55	3.28
c10336_g1	c10336_g1_i1	741.00	589.64	33.00	4.40	4.06
c10337_g1	c10337_g1_i1,c10337_g1_i2	327.94	176.80	11.00	4.90	4.51
c10337_g2	c10337_g2_i1	309.00	157.95	6.00	2.99	2.75
c10338_g1	c10338_g1_i1	631.00	479.65	26.00	4.27	3.93
c10339_g1	c10339_g1_i1,c10339_g1_i2	206.00	58.52	2.00	2.69	2.48
c1033_g1	c1033_g1_i1	619.00	467.65	45.00	7.57	6.98
c10340_g1	c10340_g1_i1	694.00	542.64	37.00	5.37	4.94
c10341_g1	c10341_g1_i1	679.00	527.64	43.00	6.41	5.91
c10342_g1	c10342_g1_i1	3186.00	3034.64	707.00	18.33	16.89
c10343_g1	c10343_g1_i1	245.00	95.10	3.00	2.48	2.29
c10345_g1	c10345_g1_i1,c10345_g1_i2	1350.66	1200.76	151.00	9.90	9.12
c10346_g1	c10346_g1_i1	467.00	315.66	17.00	4.24	3.91
c10348_g1	c10348_g1_i1	211.00	63.06	0.00	0.00	0.00
c10349_g1	c10349_g1_i1	594.00	442.65	26.00	4.62	4.26
c1034_g1	c1034_g1_i1	613.00	461.65	16.00	2.73	2.51
c10350_g1	c10350_g1_i1	291.00	140.12	9.00	5.05	4.66
c10351_g1	c10351_g1_i1,c10351_g1_i2,c10351_g1_i3,c10351_g1_i4	2297.87	2146.52	908.00	33.29	30.67
c10352_g1	c10352_g1_i1,c10352_g1_i2	4158.84	4007.48	780.00	15.32	14.11
c10353_g1	c10353_g1_i1,c10353_g1_i2,c10353_g1_i3	770.23	618.88	210.00	26.70	24.61
c10358_g1	c10358_g1_i1	2150.00	1998.64	130.00	5.12	4.72
c10359_g1	c10359_g1_i1	314.00	162.92	16.00	7.73	7.12
c1035_g1	c1035_g1_i1	276.00	125.32	7.00	4.40	4.05
c10360_g1	c10360_g1_i1,c10360_g1_i2	4022.14	3870.79	2100.91	42.71	39.36
c10361_g1	c10361_g1_i1	1406.00	1254.64	1349.12	84.61	77.97
c10362_g1	c10362_g1_i1	2127.00	1975.64	88140.72	3510.55	3235.05
c10363_g1	c10363_g1_i1	709.00	557.64	18.00	2.54	2.34
c10363_g2	c10363_g2_i1	636.00	484.65	34.00	5.52	5.09
c10364_g1	c10364_g1_i1,c10364_g1_i2	1892.00	1740.64	377.00	17.04	15.71
c10365_g1	c10365_g1_i1,c10365_g1_i2	226.00	76.98	2.00	2.04	1.88
c10367_g1	c10367_g1_i1	775.00	623.64	86.00	10.85	10.00
c10368_g1	c10368_g1_i1	841.00	689.64	77.00	8.79	8.10
c10369_g1	c10369_g1_i1	1936.00	1784.64	183.00	8.07	7.44
c1036_g1	c1036_g1_i1	1158.00	1006.64	80.00	6.25	5.76
c10370_g1	c10370_g1_i1	1579.00	1427.64	60.00	3.31	3.05
c10372_g1	c10372_g1_i1	1186.00	1034.64	33.00	2.51	2.31
c10373_g1	c10373_g1_i1	500.00	348.65	15.00	3.39	3.12
c10374_g1	c10374_g1_i1	298.00	147.04	13.00	6.96	6.41
c10375_g1	c10375_g1_i1	231.00	81.71	137.89	132.79	122.37
c10376_g1	c10376_g1_i1	259.00	108.67	0.00	0.00	0.00
c10379_g1	c10379_g1_i1,c10379_g1_i2	483.56	332.22	22.00	5.21	4.80
c1037_g1	c1037_g1_i1,c1037_g1_i2	716.63	565.28	94.00	13.09	12.06
c10382_g1	c10382_g1_i1	1003.00	851.64	127.00	11.73	10.81
c10387_g1	c10387_g1_i1	218.00	69.51	0.00	0.00	0.00
c10389_g1	c10389_g1_i1	241.00	91.25	7.00	6.04	5.56
c10390_g1	c10390_g1_i1,c10390_g1_i2	398.00	246.69	27.00	8.61	7.94
c10391_g1	c10391_g1_i1,c10391_g1_i2	2691.55	2540.20	426.03	13.20	12.16
c10392_g1	c10392_g1_i1,c10392_g1_i2,c10392_g1_i3	3339.48	3188.13	1339.00	33.05	30.45
c10393_g1	c10393_g1_i1	243.00	93.17	14.00	11.82	10.90
c10394_g1	c10394_g1_i1	756.00	604.64	39.99	5.20	4.80
c10395_g1	c10395_g1_i1	2180.00	2028.64	957.00	37.12	34.21
c10397_g1	c10397_g1_i1	385.00	233.71	11.00	3.70	3.41
c10398_g1	c10398_g1_i1	315.00	163.91	12.51	6.00	5.53
c1039_g1	c1039_g1_i1	203.00	55.83	2.00	2.82	2.60
c103_g1	c103_g1_i1	397.00	245.69	5.00	1.60	1.48
c10400_g1	c10400_g1_i1,c10400_g1_i2	276.00	125.32	5.00	3.14	2.89
c10401_g1	c10401_g1_i1,c10401_g1_i2	1534.08	1382.72	62.00	3.53	3.25
c10402_g1	c10402_g1_i1,c10402_g1_i2	1575.18	1423.82	1297.00	71.68	66.05
c10403_g1	c10403_g1_i1	545.00	393.65	6.00	1.20	1.11
c10403_g2	c10403_g2_i1	538.00	386.65	9.00	1.83	1.69
c10404_g1	c10404_g1_i1,c10404_g1_i2	1586.57	1435.21	131.00	7.18	6.62
c10405_g1	c10405_g1_i1	2948.00	2796.64	368.00	10.35	9.54
c10406_g1	c10406_g1_i1	271.00	120.41	4.00	2.61	2.41
c10407_g1	c10407_g1_i1	2624.00	2472.64	681.00	21.67	19.97
c10408_g1	c10408_g1_i1,c10408_g1_i2	309.61	158.56	16.00	7.94	7.32
c10409_g1	c10409_g1_i1	374.00	222.72	18.00	6.36	5.86
c1040_g1	c1040_g1_i1	327.00	175.85	5.00	2.24	2.06
c10410_g1	c10410_g1_i1,c10410_g1_i2	1081.06	929.71	2956.95	250.27	230.63
c10411_g1	c10411_g1_i1	519.00	367.65	9.00	1.93	1.78
c10414_g1	c10414_g1_i1	1245.00	1093.64	103.00	7.41	6.83
c10419_g1	c10419_g1_i1	447.00	295.66	10.00	2.66	2.45
c1041_g1	c1041_g1_i1	247.00	97.03	9.00	7.30	6.73
c10420_g1	c10420_g1_i1	381.00	229.71	9.00	3.08	2.84
c10421_g1	c10421_g1_i1	280.00	129.26	13.00	7.91	7.29
c10423_g1	c10423_g1_i1	565.00	413.65	66.00	12.56	11.57
c10424_g1	c10424_g1_i1,c10424_g1_i2	439.00	287.67	10.00	2.74	2.52
c10426_g1	c10426_g1_i1,c10426_g1_i2	1578.96	1427.60	184.00	10.14	9.35
c10428_g1	c10428_g1_i1	370.00	218.73	31.00	11.15	10.28
c10428_g2	c10428_g2_i1	340.00	188.80	9.00	3.75	3.46
c10429_g1	c10429_g1_i1	244.00	94.14	8.00	6.69	6.16
c1042_g1	c1042_g1_i1	298.00	147.04	15.00	8.03	7.40
c10430_g1	c10430_g1_i1,c10430_g1_i2	251.31	101.26	5.00	3.89	3.58
c10432_g1	c10432_g1_i1	297.00	146.05	3.00	1.62	1.49
c10432_g2	c10432_g2_i1	676.00	524.65	19.00	2.85	2.63
c10433_g1	c10433_g1_i1,c10433_g1_i2	741.92	590.56	797.00	106.19	97.86
c10435_g1	c10435_g1_i1	505.00	353.65	17.00	3.78	3.49
c10436_g1	c10436_g1_i1	586.00	434.65	14.00	2.53	2.34
c10436_g2	c10436_g2_i1	671.00	519.65	67.00	10.15	9.35
c10438_g1	c10438_g1_i1	665.00	513.65	7.00	1.07	0.99
c1043_g1	c1043_g1_i1	309.00	157.95	10.00	4.98	4.59
c10441_g1	c10441_g1_i1,c10441_g1_i2	1984.40	1833.04	177.00	7.60	7.00
c10443_g1	c10443_g1_i1	939.00	787.64	46.00	4.60	4.23
c10446_g1	c10446_g1_i1	804.00	652.64	53.00	6.39	5.89
c10449_g1	c10449_g1_i1	353.00	201.76	9.00	3.51	3.23
c1044_g1	c1044_g1_i1	216.00	67.66	6.00	6.98	6.43
c10450_g1	c10450_g1_i1,c10450_g1_i2	676.10	524.75	25.00	3.75	3.45
c10451_g1	c10451_g1_i1	373.00	221.72	7.00	2.48	2.29
c10452_g1	c10452_g1_i1,c10452_g1_i2,c10452_g1_i3	2223.65	2072.30	232.00	8.81	8.12
c10453_g1	c10453_g1_i1	1893.00	1741.64	69.00	3.12	2.87
c10454_g1	c10454_g1_i1	393.00	241.70	16.00	5.21	4.80
c10454_g2	c10454_g2_i1	593.00	441.65	22.00	3.92	3.61
c10455_g1	c10455_g1_i1	230.00	80.76	5.00	4.87	4.49
c10456_g1	c10456_g1_i1	885.00	733.64	51.00	5.47	5.04
c10460_g1	c10460_g1_i1	269.00	118.45	2.00	1.33	1.22
c10461_g1	c10461_g1_i1	810.00	658.64	34.00	4.06	3.74
c10462_g1	c10462_g1_i1	503.00	351.65	12.00	2.69	2.47
c10463_g1	c10463_g1_i1	437.00	285.67	9.00	2.48	2.28
c10464_g1	c10464_g1_i1	309.00	157.95	10.00	4.98	4.59
c10465_g1	c10465_g1_i1	208.00	60.33	1.00	1.30	1.20
c10466_g1	c10466_g1_i1	720.00	568.64	42.00	5.81	5.36
c10468_g1	c10468_g1_i1,c10468_g1_i2	758.99	607.64	191.00	24.73	22.79
c10469_g1	c10469_g1_i1	254.00	103.81	0.00	0.00	0.00
c1046_g1	c1046_g1_i1,c1046_g1_i2	269.04	119.16	6.00	3.96	3.65
c10470_g1	c10470_g1_i1	973.00	821.64	544.00	52.10	48.01
c10471_g1	c10471_g1_i1,c10471_g1_i2	802.74	651.39	61.00	7.37	6.79
c10473_g1	c10473_g1_i1,c10473_g1_i2	1707.11	1555.75	373.01	18.87	17.39
c10474_g1	c10474_g1_i1	230.00	80.76	12.03	11.72	10.80
c10474_g2	c10474_g2_i1	209.00	61.24	1.00	1.28	1.18
c10475_g1	c10475_g1_i1,c10475_g1_i2	317.91	166.84	14.00	6.60	6.08
c10476_g1	c10476_g1_i1,c10476_g1_i2	269.25	118.86	2.00	1.32	1.22
c10477_g1	c10477_g1_i1	1355.00	1203.64	70.00	4.58	4.22
c1047_g1	c1047_g1_i1	276.00	125.32	2.00	1.26	1.16
c10480_g1	c10480_g1_i1	243.00	93.17	3.00	2.53	2.33
c10481_g1	c10481_g1_i1	453.00	301.66	3.00	0.78	0.72
c10484_g1	c10484_g1_i1	2506.00	2354.64	203.13	6.79	6.26
c10485_g1	c10485_g1_i1	816.00	664.64	119.00	14.09	12.98
c10486_g1	c10486_g1_i1	1521.00	1369.64	312.00	17.92	16.52
c10487_g1	c10487_g1_i1,c10487_g1_i2	537.15	385.80	15.00	3.06	2.82
c10488_g1	c10488_g1_i1	653.00	501.65	28.00	4.39	4.05
c10489_g1	c10489_g1_i1	236.00	86.47	1.99	1.81	1.67
c10491_g1	c10491_g1_i1	1734.00	1582.64	90.00	4.47	4.12
c10492_g1	c10492_g1_i1	572.00	420.65	13.00	2.43	2.24
c10493_g1	c10493_g1_i1	527.00	375.65	15.00	3.14	2.90
c10494_g1	c10494_g1_i1	223.00	74.17	9.00	9.55	8.80
c10498_g1	c10498_g1_i1,c10498_g1_i2	883.43	732.08	129.00	13.87	12.78
c10499_g1	c10499_g1_i1,c10499_g1_i2,c10499_g1_i3,c10499_g1_i4	333.48	182.66	13.00	5.60	5.16
c104_g1	c104_g1_i1,c104_g1_i2	890.00	738.64	23.00	2.45	2.26
c10500_g1	c10500_g1_i1	998.00	846.64	40.00	3.72	3.43
c10501_g1	c10501_g1_i1	1224.00	1072.64	35.00	2.57	2.37
c10502_g1	c10502_g1_i1	724.00	572.64	71.00	9.76	8.99
c10503_g1	c10503_g1_i1	232.00	82.66	2.00	1.90	1.75
c10507_g1	c10507_g1_i1	2134.00	1982.64	98.00	3.89	3.58
c10508_g1	c10508_g1_i1	448.00	296.66	29.00	7.69	7.09
c10509_g1	c10509_g1_i1	366.00	214.73	7.00	2.57	2.36
c1050_g1	c1050_g1_i1	217.00	68.58	1.00	1.15	1.06
c10510_g1	c10510_g1_i1	263.00	112.58	1.00	0.70	0.64
c10511_g1	c10511_g1_i1	715.00	563.64	14.00	1.95	1.80
c10512_g1	c10512_g1_i1	529.00	377.65	13.00	2.71	2.50
c10513_g1	c10513_g1_i1,c10513_g1_i2	2019.78	1868.42	884.00	37.23	34.31
c10515_g1	c10515_g1_i1	3498.00	3346.64	1155.05	27.16	25.03
c10516_g1	c10516_g1_i1	2516.00	2364.64	175.00	5.82	5.37
c10518_g1	c10518_g1_i1	529.00	377.65	22.00	4.58	4.22
c10519_g1	c10519_g1_i1	524.00	372.65	52.00	10.98	10.12
c1051_g1	c1051_g1_i1	420.00	268.68	8.00	2.34	2.16
c10522_g1	c10522_g1_i1	267.00	116.49	6.00	4.05	3.73
c10523_g1	c10523_g1_i1	3539.00	3387.64	281.00	6.53	6.01
c10524_g1	c10524_g1_i1,c10524_g1_i2	2029.85	1878.49	155.00	6.49	5.98
c10527_g1	c10527_g1_i1,c10527_g1_i2	276.40	125.90	6.00	3.75	3.46
c10528_g1	c10528_g1_i1	316.00	164.91	16.00	7.63	7.04
c10529_g1	c10529_g1_i1	252.00	101.87	7.00	5.41	4.98
c1052_g1	c1052_g1_i1	420.00	268.68	18.00	5.27	4.86
c10531_g1	c10531_g1_i1	582.00	430.65	21.00	3.84	3.54
c10532_g1	c10532_g1_i1	530.00	378.65	27.00	5.61	5.17
c10533_g1	c10533_g1_i1	303.00	152.00	27.00	13.98	12.88
c10536_g1	c10536_g1_i1	805.00	653.64	26.00	3.13	2.88
c10537_g1	c10537_g1_i1	477.00	325.66	18.00	4.35	4.01
c10538_g1	c10538_g1_i1	1076.00	924.64	62.10	5.28	4.87
c10539_g1	c10539_g1_i1	1041.00	889.64	76.00	6.72	6.19
c1053_g1	c1053_g1_i1	277.00	126.31	4.00	2.49	2.30
c10540_g1	c10540_g1_i1	264.00	113.55	3.00	2.08	1.92
c10542_g1	c10542_g1_i1	439.00	287.67	11.00	3.01	2.77
c10542_g2	c10542_g2_i1	238.00	88.38	2.00	1.78	1.64
c10543_g1	c10543_g1_i1	464.00	312.66	13.00	3.27	3.01
c10545_g1	c10545_g1_i1	854.00	702.64	37.00	4.14	3.82
c10546_g1	c10546_g1_i1	252.00	101.87	5.00	3.86	3.56
c10547_g1	c10547_g1_i1	551.00	399.65	5.00	0.98	0.91
c10548_g1	c10548_g1_i1	352.00	200.76	165.00	64.67	59.60
c10550_g1	c10550_g1_i1	278.00	127.29	18.00	11.13	10.25
c10553_g1	c10553_g1_i1	734.00	582.64	25.00	3.38	3.11
c10554_g1	c10554_g1_i1	362.00	210.74	22.00	8.21	7.57
c10555_g1	c10555_g1_i1	233.00	83.61	3.00	2.82	2.60
c10556_g1	c10556_g1_i1	352.00	200.76	11.01	4.32	3.98
c10558_g1	c10558_g1_i1	425.00	273.67	20.00	5.75	5.30
c1055_g1	c1055_g1_i1	324.00	172.86	2.00	0.91	0.84
c10561_g1	c10561_g1_i1	930.00	778.64	44.00	4.45	4.10
c10564_g1	c10564_g1_i1	251.00	100.90	27.00	21.06	19.40
c10565_g1	c10565_g1_i1,c10565_g1_i2,c10565_g1_i3	356.23	205.33	11.00	4.22	3.88
c10566_g1	c10566_g1_i1,c10566_g1_i2	1041.68	890.32	85.00	7.51	6.92
c10567_g1	c10567_g1_i1	425.00	273.67	32.00	9.20	8.48
c10569_g1	c10569_g1_i1	446.00	294.67	39.00	10.41	9.60
c10570_g1	c10570_g1_i1	4343.00	4191.64	397.00	7.45	6.87
c10571_g1	c10571_g1_i1,c10571_g1_i2	310.00	158.95	3.00	1.49	1.37
c10572_g1	c10572_g1_i1	227.00	77.93	5.00	5.05	4.65
c10574_g1	c10574_g1_i1	1016.00	864.64	14.00	1.27	1.17
c10575_g1	c10575_g1_i1	1694.00	1542.64	130.00	6.63	6.11
c10577_g1	c10577_g1_i1,c10577_g1_i2,c10577_g1_i3	2096.22	1944.86	472.00	19.10	17.60
c10579_g1	c10579_g1_i1	282.00	131.23	14.09	8.45	7.79
c10580_g1	c10580_g1_i1	206.00	58.52	1.00	1.34	1.24
c10582_g1	c10582_g1_i1	351.00	199.77	15.00	5.91	5.44
c10583_g1	c10583_g1_i1	721.00	569.64	541.02	74.73	68.87
c10584_g1	c10584_g1_i1	1985.00	1833.64	95.48	4.10	3.78
c10585_g1	c10585_g1_i1,c10585_g1_i2	1609.37	1458.02	151192.21	8159.71	7519.35
c10585_g2	c10585_g2_i1	255.00	104.78	8.00	6.01	5.54
c10586_g1	c10586_g1_i1,c10586_g1_i2	2105.85	1954.50	547.00	22.02	20.29
c10587_g1	c10587_g1_i1	252.00	101.87	3.00	2.32	2.14
c10588_g1	c10588_g1_i1,c10588_g1_i2	374.00	222.72	11.00	3.89	3.58
c10588_g2	c10588_g2_i1	277.00	126.31	7.00	4.36	4.02
c10589_g1	c10589_g1_i1	1117.00	965.64	192.00	15.65	14.42
c10593_g1	c10593_g1_i1	1911.00	1759.64	104.00	4.65	4.29
c10594_g1	c10594_g1_i1	253.00	102.84	6.00	4.59	4.23
c10595_g1	c10595_g1_i1	262.00	111.60	0.00	0.00	0.00
c10596_g1	c10596_g1_i1	232.00	82.66	1.00	0.95	0.88
c10598_g1	c10598_g1_i1	2044.00	1892.64	865.00	35.96	33.14
c10599_g1	c10599_g1_i1	1649.00	1497.64	830.00	43.61	40.19
c1059_g1	c1059_g1_i1	202.00	54.94	2.00	2.86	2.64
c105_g1	c105_g1_i1	769.00	617.64	14.00	1.78	1.64
c10603_g1	c10603_g1_i1	587.00	435.65	21.00	3.79	3.50
c10604_g1	c10604_g1_i1	1214.00	1062.64	55.00	4.07	3.75
c10605_g1	c10605_g1_i1	455.00	303.66	25.00	6.48	5.97
c10607_g1	c10607_g1_i1	1580.00	1428.64	114.00	6.28	5.79
c10608_g1	c10608_g1_i1	1702.00	1550.64	85.00	4.31	3.97
c10608_g2	c10608_g2_i1	290.00	139.13	5.00	2.83	2.61
c10608_g3	c10608_g3_i1	2339.00	2187.64	196.00	7.05	6.50
c10609_g1	c10609_g1_i1	1164.00	1012.64	103.00	8.00	7.38
c10610_g1	c10610_g1_i1,c10610_g1_i2,c10610_g1_i3	1073.71	922.35	164.00	13.99	12.89
c10612_g1	c10612_g1_i1,c10612_g1_i2,c10612_g1_i3	973.50	822.14	137.00	13.11	12.08
c10614_g1	c10614_g1_i1	497.00	345.65	6.00	1.37	1.26
c10615_g1	c10615_g1_i1	346.00	194.78	14.00	5.66	5.21
c10615_g2	c10615_g2_i1	234.00	84.56	3.00	2.79	2.57
c10617_g1	c10617_g1_i1	252.00	101.87	6.00	4.63	4.27
c10619_g1	c10619_g1_i1	231.00	81.71	2.00	1.93	1.77
c10622_g1	c10622_g1_i1	382.00	230.71	11.00	3.75	3.46
c10624_g1	c10624_g1_i1	682.00	530.64	32.00	4.75	4.37
c10625_g1	c10625_g1_i1	600.00	448.65	32.00	5.61	5.17
c10627_g1	c10627_g1_i1,c10627_g1_i2	1074.64	923.28	117.87	10.05	9.26
c10628_g1	c10628_g1_i1,c10628_g1_i2	396.47	245.20	24.00	7.70	7.10
c10629_g1	c10629_g1_i1,c10629_g1_i2	224.00	75.12	0.00	0.00	0.00
c10629_g2	c10629_g2_i1	283.00	132.22	3.28	1.95	1.80
c1062_g1	c1062_g1_i1	297.00	146.05	11.00	5.93	5.46
c10630_g1	c10630_g1_i1	1478.00	1326.64	134.00	7.95	7.32
c10631_g1	c10631_g1_i1	368.00	216.73	11.00	3.99	3.68
c10632_g1	c10632_g1_i1,c10632_g1_i2	1766.18	1614.82	236.00	11.50	10.60
c10633_g1	c10633_g1_i1,c10633_g1_i2	291.00	140.12	3.00	1.68	1.55
c10636_g1	c10636_g1_i1	255.00	104.78	8.00	6.01	5.54
c10637_g1	c10637_g1_i1	847.00	695.64	32.01	3.62	3.34
c10638_g1	c10638_g1_i1,c10638_g1_i2	1208.13	1056.77	164.00	12.21	11.25
c10639_g1	c10639_g1_i1	285.00	134.19	6.00	3.52	3.24
c1063_g1	c1063_g1_i1,c1063_g1_i2	796.78	645.43	224.00	27.31	25.17
c10642_g1	c10642_g1_i1	553.00	401.65	14.00	2.74	2.53
c10643_g1	c10643_g1_i1	348.00	196.77	7.00	2.80	2.58
c10643_g2	c10643_g2_i1	380.00	228.71	7.00	2.41	2.22
c10644_g1	c10644_g1_i1,c10644_g1_i2	3289.51	3138.15	471.00	11.81	10.88
c10645_g1	c10645_g1_i1,c10645_g1_i2,c10645_g1_i3,c10645_g1_i4	1431.34	1279.99	302.12	18.57	17.12
c10647_g1	c10647_g1_i1	414.00	262.68	7.00	2.10	1.93
c10647_g2	c10647_g2_i1	811.00	659.64	51.00	6.08	5.61
c10648_g1	c10648_g1_i1	670.00	518.65	16.00	2.43	2.24
c10649_g1	c10649_g1_i1	368.00	216.73	25.00	9.08	8.36
c1064_g1	c1064_g1_i1	240.00	90.29	6.00	5.23	4.82
c10650_g1	c10650_g1_i1	802.00	650.64	42.00	5.08	4.68
c10651_g1	c10651_g1_i1,c10651_g1_i2	645.67	494.33	20.00	3.18	2.93
c10652_g1	c10652_g1_i1,c10652_g1_i2	520.53	369.62	30.00	6.39	5.89
c10653_g1	c10653_g1_i1	525.00	373.65	16.00	3.37	3.11
c10654_g1	c10654_g1_i1	1000.00	848.64	1058.62	98.16	90.45
c10655_g1	c10655_g1_i1	1968.00	1816.64	50500.64	2187.43	2015.77
c10656_g1	c10656_g1_i1,c10656_g1_i2	1443.00	1291.64	257.00	15.66	14.43
c10657_g1	c10657_g1_i1	229.00	79.81	6.00	5.92	5.45
c10658_g1	c10658_g1_i1,c10658_g1_i2	736.35	585.00	120.00	16.14	14.87
c10659_g1	c10659_g1_i1	925.00	773.64	58.00	5.90	5.44
c1065_g1	c1065_g1_i1	238.00	88.38	5.00	4.45	4.10
c10661_g1	c10661_g1_i1	207.00	59.43	6.00	7.94	7.32
c10662_g1	c10662_g1_i1	919.00	767.64	7091.25	726.89	669.85
c10663_g1	c10663_g1_i1	619.00	467.65	28.00	4.71	4.34
c10665_g1	c10665_g1_i1	1608.00	1456.64	440.00	23.77	21.90
c10668_g1	c10668_g1_i1	662.00	510.65	36.00	5.55	5.11
c10668_g2	c10668_g2_i1	393.00	241.70	10.00	3.26	3.00
c10669_g1	c10669_g1_i1	220.00	71.37	2.00	2.21	2.03
c1066_g1	c1066_g1_i1	260.00	109.65	3.00	2.15	1.98
c10670_g1	c10670_g1_i1	203.00	55.83	5.00	7.05	6.49
c10674_g1	c10674_g1_i1	351.00	199.77	7.00	2.76	2.54
c10674_g2	c10674_g2_i1	221.00	72.30	0.00	0.00	0.00
c10675_g1	c10675_g1_i1	974.00	822.64	25.00	2.39	2.20
c10677_g1	c10677_g1_i1	680.00	528.64	32.00	4.76	4.39
c10679_g1	c10679_g1_i1,c10679_g1_i2	343.07	191.86	22.00	9.02	8.31
c1067_g1	c1067_g1_i1	331.00	179.83	3.00	1.31	1.21
c10680_g1	c10680_g1_i1	822.00	670.64	145.00	17.01	15.68
c10681_g1	c10681_g1_i1	514.00	362.65	9.00	1.95	1.80
c10682_g1	c10682_g1_i1	247.00	97.03	2.00	1.62	1.49
c10683_g1	c10683_g1_i1	570.00	418.65	71.00	13.34	12.30
c10684_g1	c10684_g1_i1	221.00	72.30	16.00	17.41	16.05
c10685_g1	c10685_g1_i1,c10685_g1_i2	246.45	97.40	4.00	3.23	2.98
c10686_g1	c10686_g1_i1	237.00	87.42	9.00	8.10	7.47
c10687_g1	c10687_g1_i1,c10687_g1_i2,c10687_g1_i3	2903.36	2752.00	1201.89	34.37	31.67
c10689_g1	c10689_g1_i1	877.00	725.64	40178.14	4356.86	4014.94
c1068_g1	c1068_g1_i1,c1068_g1_i2	310.92	159.87	6.00	2.95	2.72
c10691_g1	c10691_g1_i1	277.00	126.31	3.00	1.87	1.72
c10692_g1	c10692_g1_i1	501.00	349.65	4.00	0.90	0.83
c10693_g1	c10693_g1_i1,c10693_g1_i2	2131.97	1980.62	157.00	6.24	5.75
c10694_g1	c10694_g1_i1,c10694_g1_i2	728.02	576.67	18.00	2.46	2.26
c10695_g1	c10695_g1_i1,c10695_g1_i2	3117.54	2966.19	119.00	3.16	2.91
c10696_g1	c10696_g1_i1,c10696_g1_i2,c10696_g1_i3	2280.29	2128.93	392.00	14.49	13.35
c10697_g1	c10697_g1_i1,c10697_g1_i2	394.00	242.70	13.00	4.21	3.88
c10698_g1	c10698_g1_i1	320.00	168.88	25.00	11.65	10.73
c1069_g1	c1069_g1_i1	238.00	88.38	2.00	1.78	1.64
c106_g1	c106_g1_i1	301.00	150.02	13.00	6.82	6.28
c10700_g1	c10700_g1_i1	207.00	59.43	4.00	5.30	4.88
c10700_g2	c10700_g2_i1	279.00	128.27	7.00	4.29	3.96
c10701_g1	c10701_g1_i1,c10701_g1_i2	3210.39	3059.03	338.00	8.69	8.01
c10702_g1	c10702_g1_i1	1786.00	1634.64	218.00	10.49	9.67
c10703_g1	c10703_g1_i1,c10703_g1_i2	1270.90	1119.55	589.00	41.40	38.15
c10704_g1	c10704_g1_i1	376.00	224.72	26.00	9.10	8.39
c10705_g1	c10705_g1_i1,c10705_g1_i2	1294.67	1143.31	996.00	68.55	63.17
c10706_g1	c10706_g1_i1	225.00	76.04	1.00	1.03	0.95
c10707_g1	c10707_g1_i1	693.00	541.64	34.00	4.94	4.55
c10709_g1	c10709_g1_i1	239.00	89.33	3.00	2.64	2.44
c1070_g1	c1070_g1_i1	874.00	722.64	28.00	3.05	2.81
c10712_g1	c10712_g1_i1	536.00	384.65	65.00	13.30	12.25
c10713_g1	c10713_g1_i1	780.00	628.64	133.99	16.77	15.46
c10714_g1	c10714_g1_i1	297.00	146.05	4.00	2.16	1.99
c10715_g1	c10715_g1_i1	475.00	323.66	17.00	4.13	3.81
c10716_g1	c10716_g1_i1	2654.00	2502.64	3092.92	97.25	89.62
c10717_g1	c10717_g1_i1	2547.00	2395.64	194.00	6.37	5.87
c10718_g1	c10718_g1_i1	219.00	70.44	4.00	4.47	4.12
c1071_g1	c1071_g1_i1	445.00	293.67	21.00	5.63	5.19
c10720_g1	c10720_g1_i1	582.00	430.65	21.00	3.84	3.54
c10721_g1	c10721_g1_i1	473.00	321.66	37.00	9.05	8.34
c10724_g1	c10724_g1_i1,c10724_g1_i2	691.35	539.99	211.92	30.88	28.46
c10726_g1	c10726_g1_i1	1271.00	1119.64	399.00	28.04	25.84
c10727_g1	c10727_g1_i1	1012.00	860.64	55.00	5.03	4.63
c10728_g1	c10728_g1_i1	1022.00	870.64	43.00	3.89	3.58
c10729_g1	c10729_g1_i1	255.00	104.78	2.00	1.50	1.38
c10729_g2	c10729_g2_i1	223.00	74.17	0.00	0.00	0.00
c10730_g1	c10730_g1_i1,c10730_g1_i2,c10730_g1_i3	470.96	319.62	11.00	2.71	2.50
c10732_g1	c10732_g1_i1	333.00	181.82	8.00	3.46	3.19
c10734_g1	c10734_g1_i1,c10734_g1_i2	791.55	640.20	66.00	8.11	7.48
c10737_g1	c10737_g1_i1	386.00	234.70	5.00	1.68	1.54
c10738_g1	c10738_g1_i1	774.00	622.64	304.00	38.42	35.40
c1073_g1	c1073_g1_i1	407.00	255.68	11.00	3.39	3.12
c1073_g2	c1073_g2_i1	290.00	139.13	9.00	5.09	4.69
c10740_g1	c10740_g1_i1,c10740_g1_i2	986.00	834.64	240.00	22.63	20.85
c10740_g2	c10740_g2_i1,c10740_g2_i2	1493.00	1341.64	318.00	18.65	17.19
c10741_g1	c10741_g1_i1	1145.00	993.64	396.00	31.36	28.90
c10742_g1	c10742_g1_i1,c10742_g1_i2	2475.90	2324.55	568.88	19.26	17.75
c10744_g1	c10744_g1_i1	3035.00	2883.64	137.00	3.74	3.45
c10745_g1	c10745_g1_i1	1817.00	1665.64	133.00	6.28	5.79
c10748_g1	c10748_g1_i1	203.00	55.83	2.00	2.82	2.60
c10750_g1	c10750_g1_i1,c10750_g1_i2	6611.15	6459.79	3457.35	42.11	38.81
c10751_g1	c10751_g1_i1	1680.00	1528.64	344.00	17.71	16.32
c10752_g1	c10752_g1_i1	784.00	632.64	135.00	16.79	15.47
c10753_g1	c10753_g1_i1	217.00	68.58	15.99	18.35	16.91
c10754_g1	c10754_g1_i1	427.00	275.67	28.00	7.99	7.37
c10756_g1	c10756_g1_i1,c10756_g1_i2	789.00	637.64	74.00	9.13	8.42
c10756_g2	c10756_g2_i1	1426.00	1274.64	734.41	45.34	41.78
c10757_g1	c10757_g1_i1	256.00	105.75	11.00	8.18	7.54
c10758_g1	c10758_g1_i1,c10758_g1_i2	2860.09	2708.73	362.71	10.54	9.71
c10759_g1	c10759_g1_i1	495.00	343.65	20.00	4.58	4.22
c1075_g1	c1075_g1_i1	305.00	153.98	3.00	1.53	1.41
c10760_g1	c10760_g1_i1,c10760_g1_i2	444.12	292.97	32.00	8.59	7.92
c10761_g1	c10761_g1_i1	770.00	618.64	29.00	3.69	3.40
c10762_g1	c10762_g1_i1	1051.00	899.64	45.00	3.94	3.63
c10763_g1	c10763_g1_i1	315.00	163.91	18.00	8.64	7.96
c10764_g1	c10764_g1_i1	488.00	336.66	19.00	4.44	4.09
c10765_g1	c10765_g1_i1	1220.00	1068.64	97.00	7.14	6.58
c10766_g1	c10766_g1_i1	593.00	441.65	15.00	2.67	2.46
c10766_g2	c10766_g2_i1	212.00	63.98	2.00	2.46	2.27
c10767_g1	c10767_g1_i1	334.00	182.82	23.00	9.90	9.12
c10768_g1	c10768_g1_i1	909.00	757.64	59.00	6.13	5.65
c10769_g1	c10769_g1_i1	427.00	275.67	19.00	5.42	5.00
c1076_g1	c1076_g1_i1	298.00	147.04	5.00	2.68	2.47
c10770_g1	c10770_g1_i1,c10770_g1_i2,c10770_g1_i3	984.04	832.68	50.00	4.72	4.35
c10772_g1	c10772_g1_i1,c10772_g1_i2	906.02	754.66	111.00	11.57	10.67
c10773_g1	c10773_g1_i1	212.00	63.98	8.00	9.84	9.07
c10774_g1	c10774_g1_i1,c10774_g1_i2	340.35	189.17	14.00	5.82	5.37
c10775_g1	c10775_g1_i1	676.00	524.65	83.00	12.45	11.47
c10777_g1	c10777_g1_i1	558.00	406.65	62.00	12.00	11.06
c10778_g1	c10778_g1_i1	293.00	142.09	20.00	11.08	10.21
c1077_g1	c1077_g1_i1	606.00	454.65	29.00	5.02	4.63
c10781_g1	c10781_g1_i1	301.00	150.02	3.00	1.57	1.45
c10782_g1	c10782_g1_i1,c10782_g1_i2	379.81	228.52	10.00	3.44	3.17
c10785_g1	c10785_g1_i1	3651.00	3499.64	2879.00	64.73	59.65
c10786_g1	c10786_g1_i1	1368.00	1216.64	56.00	3.62	3.34
c10787_g1	c10787_g1_i1,c10787_g1_i2	515.92	364.58	14.00	3.02	2.78
c10788_g1	c10788_g1_i1	1046.00	894.64	45.00	3.96	3.65
c10789_g1	c10789_g1_i1,c10789_g1_i2	839.68	688.32	625.01	71.45	65.84
c1078_g1	c1078_g1_i1	1004.00	852.64	45.00	4.15	3.83
c10791_g1	c10791_g1_i1	335.00	183.82	13.00	5.57	5.13
c10792_g1	c10792_g1_i1,c10792_g1_i2,c10792_g1_i3	355.01	203.78	76.00	29.35	27.04
c10794_g1	c10794_g1_i1	213.00	64.89	2.00	2.43	2.23
c10794_g2	c10794_g2_i1	295.00	144.07	3.00	1.64	1.51
c10795_g1	c10795_g1_i1	461.00	309.66	13.00	3.30	3.04
c10796_g1	c10796_g1_i1,c10796_g1_i2	687.76	536.41	26.00	3.81	3.51
c10797_g1	c10797_g1_i1,c10797_g1_i2,c10797_g1_i3	3231.91	3080.56	302.00	7.71	7.11
c10797_g2	c10797_g2_i1	1332.00	1180.64	156.00	10.40	9.58
c10798_g1	c10798_g1_i1,c10798_g1_i2	6191.00	6039.64	496.00	6.46	5.96
c10799_g1	c10799_g1_i1	1396.00	1244.64	149.00	9.42	8.68
c1079_g1	c1079_g1_i1	276.00	125.32	4.00	2.51	2.31
c1079_g2	c1079_g2_i1	226.00	76.98	14.00	14.31	13.19
c10800_g1	c10800_g1_i1,c10800_g1_i2	216.50	68.12	0.00	0.00	0.00
c10801_g1	c10801_g1_i1,c10801_g1_i2	1033.00	881.64	48.00	4.28	3.95
c10803_g1	c10803_g1_i1	268.00	117.47	4.00	2.68	2.47
c10806_g1	c10806_g1_i1,c10806_g1_i2	1195.00	1043.64	58.00	4.37	4.03
c10807_g1	c10807_g1_i1	1688.00	1536.64	821.00	42.04	38.74
c10808_g1	c10808_g1_i1	234.00	84.56	6.00	5.58	5.15
c10809_g1	c10809_g1_i1	260.00	109.65	3.00	2.15	1.98
c10809_g2	c10809_g2_i1	476.00	324.66	11.00	2.67	2.46
c1080_g1	c1080_g1_i1	269.00	118.45	5.00	3.32	3.06
c10811_g1	c10811_g1_i1	548.00	396.65	18.00	3.57	3.29
c10813_g1	c10813_g1_i1,c10813_g1_i2	387.23	237.46	15.00	4.97	4.58
c10815_g1	c10815_g1_i1	549.00	397.65	36.00	7.12	6.56
c10816_g1	c10816_g1_i1,c10816_g1_i2	640.80	489.45	16.00	2.57	2.37
c10818_g1	c10818_g1_i1,c10818_g1_i2	2442.53	2291.17	127.00	4.36	4.02
c10819_g1	c10819_g1_i1,c10819_g1_i2	242.01	92.24	5.00	4.27	3.93
c1081_g1	c1081_g1_i1	719.00	567.64	15.00	2.08	1.92
c10820_g1	c10820_g1_i1	1037.00	885.64	522.26	46.40	42.76
c10821_g1	c10821_g1_i1,c10821_g1_i2	579.51	428.15	41.00	7.54	6.94
c10822_g1	c10822_g1_i1	231.00	81.71	5.00	4.82	4.44
c10823_g1	c10823_g1_i1	207.00	59.43	5.00	6.62	6.10
c10824_g1	c10824_g1_i1	1925.00	1773.64	63.00	2.79	2.58
c10825_g1	c10825_g1_i1	1332.00	1180.64	307.00	20.46	18.86
c10826_g1	c10826_g1_i1	234.00	84.56	4.00	3.72	3.43
c10826_g2	c10826_g2_i1	625.00	473.65	56.00	9.30	8.57
c10829_g1	c10829_g1_i1	467.00	315.66	14.00	3.49	3.22
c1082_g1	c1082_g1_i1	564.00	412.65	17.00	3.24	2.99
c10830_g1	c10830_g1_i1	1702.00	1550.64	909.27	46.14	42.52
c10831_g1	c10831_g1_i1	283.00	132.22	3.00	1.79	1.65
c10832_g1	c10832_g1_i1	1118.00	966.64	383.00	31.18	28.73
c10833_g1	c10833_g1_i1,c10833_g1_i2,c10833_g1_i3	1609.37	1458.01	242.00	13.06	12.04
c10834_g1	c10834_g1_i1,c10834_g1_i2,c10834_g1_i3	1699.68	1548.32	1691.00	85.94	79.19
c10835_g1	c10835_g1_i1	2463.00	2311.64	276.31	9.41	8.67
c10836_g1	c10836_g1_i1	626.00	474.65	31.00	5.14	4.74
c10837_g1	c10837_g1_i1,c10837_g1_i2	260.46	110.83	6.00	4.26	3.93
c10838_g1	c10838_g1_i1	323.00	171.87	8.00	3.66	3.38
c10839_g1	c10839_g1_i1	513.00	361.65	17.00	3.70	3.41
c1083_g1	c1083_g1_i1,c1083_g1_i2	329.78	178.64	3.00	1.32	1.22
c10840_g1	c10840_g1_i1	1071.00	919.64	87.00	7.44	6.86
c10840_g2	c10840_g2_i1	1372.00	1220.64	995.00	64.14	59.11
c10842_g1	c10842_g1_i1	2063.00	1911.64	61.00	2.51	2.31
c10844_g1	c10844_g1_i1,c10844_g1_i2,c10844_g1_i3	912.92	761.56	221.00	22.83	21.04
c10845_g1	c10845_g1_i1	288.00	137.15	4.00	2.29	2.11
c10846_g1	c10846_g1_i1	1610.00	1458.64	215.00	11.60	10.69
c10848_g1	c10848_g1_i1,c10848_g1_i2	642.43	491.07	53.00	8.49	7.83
c10849_g1	c10849_g1_i1	326.00	174.85	125.00	56.25	51.84
c10849_g2	c10849_g2_i1	2885.00	2733.64	2790.00	80.31	74.01
c1084_g1	c1084_g1_i1	444.00	292.67	7.00	1.88	1.73
c10850_g1	c10850_g1_i1	720.00	568.64	16.00	2.21	2.04
c10851_g1	c10851_g1_i1	465.00	313.66	8.00	2.01	1.85
c10853_g1	c10853_g1_i1	533.00	381.65	42.00	8.66	7.98
c10854_g1	c10854_g1_i1	258.00	107.70	32.00	23.38	21.55
c10855_g1	c10855_g1_i1	896.00	744.64	49.00	5.18	4.77
c10856_g1	c10856_g1_i1	255.00	104.78	0.00	0.00	0.00
c10857_g1	c10857_g1_i1	627.00	475.65	15.00	2.48	2.29
c10859_g1	c10859_g1_i1	292.00	141.10	2.00	1.12	1.03
c1085_g1	c1085_g1_i1	312.00	160.93	5.00	2.44	2.25
c10860_g1	c10860_g1_i1	451.00	299.66	15.00	3.94	3.63
c10861_g1	c10861_g1_i1	248.00	97.99	4.00	3.21	2.96
c10863_g1	c10863_g1_i1	1488.00	1336.64	236.00	13.89	12.80
c10865_g1	c10865_g1_i1	248.00	97.99	11.00	8.83	8.14
c10866_g1	c10866_g1_i1	257.00	106.72	5.00	3.69	3.40
c10868_g1	c10868_g1_i1	1034.00	882.64	43.98	3.92	3.61
c10869_g1	c10869_g1_i1,c10869_g1_i2	955.73	804.38	199.02	19.47	17.94
c10870_g1	c10870_g1_i1,c10870_g1_i2,c10870_g1_i3	389.57	238.29	10.00	3.30	3.04
c10871_g1	c10871_g1_i1	285.00	134.19	16.03	9.40	8.66
c10872_g1	c10872_g1_i1	282.00	131.23	9.00	5.40	4.97
c10873_g1	c10873_g1_i1	861.00	709.64	353.00	39.14	36.07
c10875_g1	c10875_g1_i1	303.00	152.00	3.00	1.55	1.43
c10876_g1	c10876_g1_i1	1234.00	1082.64	66.60	4.84	4.46
c10878_g1	c10878_g1_i1,c10878_g1_i2	213.00	64.89	4.00	4.85	4.47
c1087_g1	c1087_g1_i1	260.00	109.65	3.00	2.15	1.98
c10880_g1	c10880_g1_i1	1250.00	1098.64	33.00	2.36	2.18
c10881_g1	c10881_g1_i1	303.00	152.00	3.00	1.55	1.43
c10881_g2	c10881_g2_i1	658.00	506.65	25.00	3.88	3.58
c10882_g1	c10882_g1_i1	1424.00	1272.64	67.00	4.14	3.82
c10882_g2	c10882_g2_i1	340.00	188.80	9.00	3.75	3.46
c10883_g1	c10883_g1_i1,c10883_g1_i2	704.00	552.64	58.00	8.26	7.61
c10884_g1	c10884_g1_i1	471.00	319.66	8.00	1.97	1.81
c10884_g2	c10884_g2_i1	863.00	711.64	86.00	9.51	8.76
c10885_g1	c10885_g1_i1,c10885_g1_i2	1460.90	1309.55	145.00	8.71	8.03
c10886_g1	c10886_g1_i1,c10886_g1_i2	575.60	424.25	23.00	4.27	3.93
c10886_g2	c10886_g2_i1	2351.00	2199.64	141.00	5.04	4.65
c10887_g1	c10887_g1_i1	679.00	527.64	18.00	2.68	2.47
c10888_g1	c10888_g1_i1	289.00	138.14	16.48	9.39	8.65
c10889_g1	c10889_g1_i1	294.00	143.08	4.00	2.20	2.03
c1088_g1	c1088_g1_i1	223.00	74.17	2.00	2.12	1.96
c10890_g1	c10890_g1_i1	498.00	346.65	17.00	3.86	3.56
c10892_g1	c10892_g1_i1	645.00	493.65	14.00	2.23	2.06
c10893_g1	c10893_g1_i1	473.00	321.66	10.00	2.45	2.25
c10895_g1	c10895_g1_i1,c10895_g1_i2	709.97	558.62	56.00	7.89	7.27
c10897_g1	c10897_g1_i1	313.00	161.93	6.00	2.92	2.69
c10899_g1	c10899_g1_i1	1268.00	1116.64	279.00	19.66	18.12
c10899_g2	c10899_g2_i1	794.00	642.64	194.00	23.75	21.89
c1089_g1	c1089_g1_i1,c1089_g1_i2	274.48	124.84	4.00	2.52	2.32
c10900_g1	c10900_g1_i1,c10900_g1_i2	618.76	467.41	23.00	3.87	3.57
c10901_g1	c10901_g1_i1	660.00	508.65	34.00	5.26	4.85
c10902_g1	c10902_g1_i1	519.00	367.65	20.00	4.28	3.94
c10903_g1	c10903_g1_i1	275.00	124.34	87.00	55.06	50.74
c10903_g2	c10903_g2_i1	1522.00	1370.64	60.00	3.44	3.17
c10903_g3	c10903_g3_i1	324.00	172.86	4.00	1.82	1.68
c10905_g1	c10905_g1_i1	657.00	505.65	262.00	40.77	37.57
c10906_g1	c10906_g1_i1	3882.00	3730.64	965.35	20.36	18.76
c10907_g1	c10907_g1_i1	405.00	253.69	11.00	3.41	3.14
c10908_g1	c10908_g1_i1	5237.00	5085.64	1424.00	22.03	20.30
c1090_g1	c1090_g1_i1	1514.00	1362.64	157.00	9.07	8.35
c10910_g1	c10910_g1_i1,c10910_g1_i2	2627.25	2475.89	776.00	24.66	22.73
c10911_g1	c10911_g1_i1	565.00	413.65	20.00	3.80	3.51
c10912_g1	c10912_g1_i1	1177.00	1025.64	51.00	3.91	3.61
c10914_g1	c10914_g1_i1	258.00	107.70	10.00	7.31	6.73
c10916_g1	c10916_g1_i1	859.00	707.64	52.00	5.78	5.33
c10918_g1	c10918_g1_i1	236.00	86.47	3.00	2.73	2.52
c10919_g1	c10919_g1_i1,c10919_g1_i2	305.00	153.98	10.00	5.11	4.71
c10920_g1	c10920_g1_i1	522.00	370.65	42.00	8.92	8.22
c10921_g1	c10921_g1_i1	488.00	336.66	51.00	11.92	10.98
c10922_g1	c10922_g1_i1,c10922_g1_i2	1094.00	942.64	42.00	3.51	3.23
c10923_g1	c10923_g1_i1	391.00	239.70	15.00	4.92	4.54
c10924_g1	c10924_g1_i1	968.00	816.64	85.00	8.19	7.55
c10926_g1	c10926_g1_i1	330.00	178.84	14.00	6.16	5.68
c10927_g1	c10927_g1_i1	546.00	394.65	17.00	3.39	3.12
c10928_g1	c10928_g1_i1	274.00	123.36	3.00	1.91	1.76
c10929_g1	c10929_g1_i1,c10929_g1_i2	818.03	666.67	23.00	2.71	2.50
c1092_g1	c1092_g1_i1	253.00	102.84	12.00	9.18	8.46
c1092_g2	c1092_g2_i1	418.00	266.68	4.00	1.18	1.09
c10930_g1	c10930_g1_i1	547.00	395.65	10.00	1.99	1.83
c10931_g1	c10931_g1_i1	549.00	397.65	10.00	1.98	1.82
c10932_g1	c10932_g1_i1	403.00	251.69	10.07	3.15	2.90
c10933_g1	c10933_g1_i1	334.00	182.82	6.00	2.58	2.38
c10934_g1	c10934_g1_i1	369.00	217.73	15.00	5.42	5.00
c10935_g1	c10935_g1_i1	344.00	192.79	31.00	12.65	11.66
c10937_g1	c10937_g1_i1	207.00	59.43	4.00	5.30	4.88
c10938_g1	c10938_g1_i1	288.00	137.15	10.00	5.74	5.29
c10938_g2	c10938_g2_i1	396.00	244.69	6.00	1.93	1.78
c10939_g1	c10939_g1_i1,c10939_g1_i2,c10939_g1_i3	1082.63	931.27	34.00	2.87	2.65
c1093_g1	c1093_g1_i1	367.00	215.73	20.00	7.29	6.72
c10940_g1	c10940_g1_i1,c10940_g1_i2	383.99	232.72	9.00	3.04	2.80
c10943_g1	c10943_g1_i1	661.00	509.65	18.00	2.78	2.56
c10944_g1	c10944_g1_i1	373.00	221.72	11.00	3.90	3.60
c10945_g1	c10945_g1_i1	1129.00	977.64	54.00	4.35	4.01
c10948_g1	c10948_g1_i1	316.00	164.91	14.00	6.68	6.16
c10949_g1	c10949_g1_i1	602.00	450.65	24.00	4.19	3.86
c1094_g1	c1094_g1_i1,c1094_g1_i2	355.98	204.88	31.00	11.91	10.97
c10950_g1	c10950_g1_i1	779.00	627.64	91.00	11.41	10.51
c10951_g1	c10951_g1_i1	277.00	126.31	0.00	0.00	0.00
c10953_g1	c10953_g1_i1	1556.00	1404.64	214.00	11.99	11.05
c10954_g1	c10954_g1_i1	878.00	726.64	109.68	11.88	10.95
c10954_g2	c10954_g2_i1	578.00	426.65	31.32	5.78	5.32
c10955_g1	c10955_g1_i1	383.00	231.71	30.00	10.19	9.39
c10957_g1	c10957_g1_i1	368.00	216.73	3.00	1.09	1.00
c10957_g2	c10957_g2_i1	222.00	73.23	4.00	4.30	3.96
c10958_g1	c10958_g1_i1	1184.00	1032.64	16944.03	1291.14	1189.81
c10958_g2	c10958_g2_i1	1027.00	875.64	497.29	44.69	41.18
c10959_g1	c10959_g1_i1	390.00	238.70	89.99	29.67	27.34
c1095_g1	c1095_g1_i1	246.00	96.06	6.00	4.91	4.53
c10960_g1	c10960_g1_i1	256.00	105.75	9.00	6.70	6.17
c10961_g1	c10961_g1_i1	282.00	131.23	69.95	41.94	38.65
c10962_g1	c10962_g1_i1	6171.00	6019.64	5698.99	74.50	68.65
c10963_g1	c10963_g1_i1	406.00	254.69	13.00	4.02	3.70
c10965_g1	c10965_g1_i1	666.00	514.65	21.00	3.21	2.96
c10966_g1	c10966_g1_i1	205.00	57.62	0.00	0.00	0.00
c10967_g1	c10967_g1_i1	394.00	242.70	6.00	1.95	1.79
c10969_g1	c10969_g1_i1,c10969_g1_i2,c10969_g1_i3	1295.33	1143.98	194.00	13.34	12.30
c1096_g1	c1096_g1_i1	269.00	118.45	2.00	1.33	1.22
c10971_g1	c10971_g1_i1	272.00	121.39	10.00	6.48	5.97
c10972_g1	c10972_g1_i1	219.00	70.44	2.00	2.23	2.06
c10973_g1	c10973_g1_i1	235.00	85.51	6.00	5.52	5.09
c10974_g1	c10974_g1_i1	221.00	72.30	1.00	1.09	1.00
c10976_g1	c10976_g1_i1	804.00	652.64	57.00	6.87	6.33
c10977_g1	c10977_g1_i1	503.00	351.65	9.00	2.01	1.86
c10978_g1	c10978_g1_i1	736.00	584.64	55.00	7.40	6.82
c10979_g1	c10979_g1_i1,c10979_g1_i2	887.72	736.36	68.00	7.27	6.70
c1097_g1	c1097_g1_i1	1789.00	1637.64	65.45	3.14	2.90
c10983_g1	c10983_g1_i1	244.00	94.14	2.00	1.67	1.54
c10985_g1	c10985_g1_i1	329.00	177.84	0.00	0.00	0.00
c10987_g1	c10987_g1_i1,c10987_g1_i2	1439.17	1287.82	333.00	20.35	18.75
c10988_g1	c10988_g1_i1	379.00	227.71	10.00	3.46	3.18
c10989_g1	c10989_g1_i1	381.00	229.71	18.00	6.17	5.68
c10990_g1	c10990_g1_i1	202.00	54.94	1.00	1.43	1.32
c10992_g1	c10992_g1_i1	956.00	804.64	120.00	11.74	10.81
c10993_g1	c10993_g1_i1	269.00	118.45	5.00	3.32	3.06
c10994_g1	c10994_g1_i1	256.00	105.75	2.00	1.49	1.37
c10996_g1	c10996_g1_i1	930.00	778.64	479.00	48.41	44.61
c10997_g1	c10997_g1_i1,c10997_g1_i2	661.00	509.65	19.00	2.93	2.70
c10999_g1	c10999_g1_i1,c10999_g1_i2	632.68	481.32	34.00	5.56	5.12
c1099_g1	c1099_g1_i1	207.00	59.43	3.00	3.97	3.66
c109_g1	c109_g1_i1	227.00	77.93	2.00	2.02	1.86
c10_g1	c10_g1_i1	798.00	646.64	37.00	4.50	4.15
c11001_g1	c11001_g1_i1	334.00	182.82	6.00	2.58	2.38
c11002_g1	c11002_g1_i1	226.00	76.98	2.00	2.04	1.88
c11003_g1	c11003_g1_i1	792.00	640.64	39.00	4.79	4.41
c11005_g1	c11005_g1_i1	221.00	72.30	4.00	4.35	4.01
c11007_g1	c11007_g1_i1	372.00	220.72	12.00	4.28	3.94
c11008_g1	c11008_g1_i1	511.00	359.65	12.00	2.63	2.42
c1100_g1	c1100_g1_i1	559.00	407.65	67.00	12.93	11.92
c11010_g1	c11010_g1_i1	613.00	461.65	20.00	3.41	3.14
c11011_g1	c11011_g1_i1	585.00	433.65	23.00	4.17	3.85
c11012_g1	c11012_g1_i1,c11012_g1_i2,c11012_g1_i3	2699.74	2548.39	3794.00	117.15	107.96
c11013_g1	c11013_g1_i1,c11013_g1_i2	349.06	197.90	16.00	6.36	5.86
c11014_g1	c11014_g1_i1,c11014_g1_i2,c11014_g1_i3	466.06	314.73	152.00	38.00	35.02
c11016_g1	c11016_g1_i1,c11016_g1_i2	550.00	398.65	10.00	1.97	1.82
c11017_g1	c11017_g1_i1	310.00	158.95	6.00	2.97	2.74
c11018_g1	c11018_g1_i1	845.00	693.64	50.00	5.67	5.23
c11019_g1	c11019_g1_i1	332.00	180.83	6.00	2.61	2.41
c1101_g1	c1101_g1_i1	773.00	621.64	57.00	7.22	6.65
c11020_g1	c11020_g1_i1,c11020_g1_i2,c11020_g1_i3,c11020_g1_i4	3092.86	2941.51	419.00	11.21	10.33
c11021_g1	c11021_g1_i1	711.00	559.64	41.00	5.76	5.31
c11023_g1	c11023_g1_i1	771.00	619.64	24.00	3.05	2.81
c11023_g2	c11023_g2_i1	768.00	616.64	22.12	2.82	2.60
c11024_g1	c11024_g1_i1	215.00	66.73	13.00	15.33	14.13
c11026_g1	c11026_g1_i1	1456.00	1304.64	183.00	11.04	10.17
c11029_g1	c11029_g1_i1	803.00	651.64	40.80	4.93	4.54
c11030_g1	c11030_g1_i1	239.00	89.33	3.00	2.64	2.44
c11031_g1	c11031_g1_i1	282.00	131.23	2.00	1.20	1.11
c11032_g1	c11032_g1_i1	535.00	383.65	41.00	8.41	7.75
c11032_g2	c11032_g2_i1	271.00	120.41	5.00	3.27	3.01
c11033_g1	c11033_g1_i1,c11033_g1_i2	859.65	708.29	42.00	4.67	4.30
c11036_g1	c11036_g1_i1	486.00	334.66	4.00	0.94	0.87
c11039_g1	c11039_g1_i1	405.00	253.69	33.02	10.24	9.44
c11040_g1	c11040_g1_i1	919.00	767.64	77.00	7.89	7.27
c11040_g2	c11040_g2_i1	285.00	134.19	6.00	3.52	3.24
c11041_g1	c11041_g1_i1,c11041_g1_i2	745.33	593.98	75.79	10.04	9.25
c11042_g1	c11042_g1_i1	1164.00	1012.64	59.00	4.58	4.22
c11043_g1	c11043_g1_i1	1534.00	1382.64	770.00	43.82	40.38
c11044_g1	c11044_g1_i1,c11044_g1_i2,c11044_g1_i3	448.06	296.74	31.00	8.22	7.58
c11045_g1	c11045_g1_i1,c11045_g1_i2	267.27	116.76	7.00	4.72	4.35
c11046_g1	c11046_g1_i1	2338.00	2186.64	103.00	3.71	3.42
c11048_g1	c11048_g1_i1	367.00	215.73	19.00	6.93	6.39
c11049_g1	c11049_g1_i1,c11049_g1_i2	259.60	109.33	7.00	5.04	4.64
c1104_g1	c1104_g1_i1	499.00	347.65	18.00	4.07	3.75
c11050_g1	c11050_g1_i1	955.00	803.64	70.00	6.85	6.32
c11051_g1	c11051_g1_i1	5690.00	5538.64	682.00	9.69	8.93
c11053_g1	c11053_g1_i1	251.00	100.90	2.00	1.56	1.44
c11054_g1	c11054_g1_i1	216.00	67.66	2.00	2.33	2.14
c11055_g1	c11055_g1_i1	508.00	356.65	9.00	1.99	1.83
c11056_g1	c11056_g1_i1,c11056_g1_i2	815.48	664.12	16.00	1.90	1.75
c11058_g1	c11058_g1_i1,c11058_g1_i2	579.00	427.65	31.00	5.70	5.26
c1105_g1	c1105_g1_i1	210.00	62.15	1.00	1.27	1.17
c11060_g1	c11060_g1_i1,c11060_g1_i2	213.98	65.79	3.94	4.71	4.34
c11061_g1	c11061_g1_i1,c11061_g1_i2	1264.22	1112.88	209.00	14.78	13.62
c11062_g1	c11062_g1_i1	1514.00	1362.64	417.63	24.12	22.22
c11064_g1	c11064_g1_i1	410.00	258.68	19.00	5.78	5.33
c11064_g2	c11064_g2_i1	256.00	105.75	0.00	0.00	0.00
c11065_g1	c11065_g1_i1	434.00	282.67	15.00	4.18	3.85
c11066_g1	c11066_g1_i1,c11066_g1_i2,c11066_g1_i3	1390.59	1239.23	103.00	6.54	6.03
c11067_g1	c11067_g1_i1	689.00	537.64	38.00	5.56	5.13
c11069_g1	c11069_g1_i1	211.00	63.06	1.00	1.25	1.15
c1106_g1	c1106_g1_i1	1016.00	864.64	36.00	3.28	3.02
c11070_g1	c11070_g1_i1	456.00	304.66	58.00	14.98	13.80
c11071_g1	c11071_g1_i1,c11071_g1_i2	234.00	84.56	1.00	0.93	0.86
c11072_g1	c11072_g1_i1	1773.00	1621.64	408.00	19.80	18.24
c11073_g1	c11073_g1_i1	3845.00	3693.64	671.00	14.29	13.17
c11074_g1	c11074_g1_i1	438.00	286.67	28.00	7.69	7.08
c11075_g1	c11075_g1_i1	457.00	305.66	11.00	2.83	2.61
c11076_g1	c11076_g1_i1	1761.00	1609.64	340.00	16.62	15.32
c11078_g1	c11078_g1_i1	950.00	798.64	27.00	2.66	2.45
c11079_g1	c11079_g1_i1	223.00	74.17	4.00	4.24	3.91
c1107_g1	c1107_g1_i1	289.00	138.14	11.00	6.27	5.77
c11081_g1	c11081_g1_i1	1680.00	1528.64	267.00	13.74	12.67
c11085_g1	c11085_g1_i1,c11085_g1_i2	735.49	584.14	601.00	80.96	74.60
c11086_g1	c11086_g1_i1,c11086_g1_i2	3001.51	2850.15	454.97	12.56	11.58
c11087_g1	c11087_g1_i1	1461.00	1309.64	58.00	3.48	3.21
c11089_g1	c11089_g1_i1	695.00	543.64	64.00	9.26	8.54
c11089_g2	c11089_g2_i1	592.00	440.65	40.00	7.14	6.58
c1108_g1	c1108_g1_i1	519.00	367.65	19.00	4.07	3.75
c11090_g1	c11090_g1_i1,c11090_g1_i2	856.00	704.64	23.00	2.57	2.37
c11090_g2	c11090_g2_i1	564.00	412.65	20.00	3.81	3.51
c11092_g1	c11092_g1_i1	288.00	137.15	5.00	2.87	2.64
c11095_g1	c11095_g1_i1	759.00	607.64	29.04	3.76	3.47
c11097_g1	c11097_g1_i1,c11097_g1_i2	275.00	124.34	27.00	17.09	15.75
c11099_g1	c11099_g1_i1	1012.00	860.64	36.00	3.29	3.03
c1109_g1	c1109_g1_i1	292.00	141.10	5.00	2.79	2.57
c110_g1	c110_g1_i1	220.00	71.37	3.00	3.31	3.05
c11100_g1	c11100_g1_i1,c11100_g1_i2,c11100_g1_i3	1511.17	1359.83	216.00	12.50	11.52
c11102_g1	c11102_g1_i1,c11102_g1_i2	1195.71	1044.35	351.00	26.45	24.37
c11104_g1	c11104_g1_i1	302.00	151.01	12.00	6.25	5.76
c11106_g1	c11106_g1_i1	660.00	508.65	52.00	8.04	7.41
c11107_g1	c11107_g1_i1	503.00	351.65	15.00	3.36	3.09
c11108_g1	c11108_g1_i1	1129.00	977.64	1559.07	125.48	115.64
c11109_g1	c11109_g1_i1	203.00	55.83	3.00	4.23	3.90
c11111_g1	c11111_g1_i1	3272.00	3120.64	198418.50	5003.17	4610.53
c11115_g1	c11115_g1_i1,c11115_g1_i2	601.68	450.32	19.00	3.32	3.06
c11116_g1	c11116_g1_i1,c11116_g1_i2	364.00	212.74	7.00	2.59	2.39
c11120_g1	c11120_g1_i1	1227.00	1075.64	613.00	44.84	41.32
c11121_g1	c11121_g1_i1	285.00	134.19	6.00	3.52	3.24
c11122_g1	c11122_g1_i1	978.00	826.64	642.01	61.11	56.32
c11123_g1	c11123_g1_i1	468.00	316.66	16.00	3.98	3.66
c11124_g1	c11124_g1_i1	304.00	152.99	8.00	4.11	3.79
c11125_g1	c11125_g1_i1	1102.00	950.64	20.00	1.66	1.53
c11125_g2	c11125_g2_i1	615.00	463.65	11.00	1.87	1.72
c11126_g1	c11126_g1_i1	1169.00	1017.64	366.00	28.30	26.08
c11127_g1	c11127_g1_i1	935.00	783.64	36.00	3.61	3.33
c11128_g1	c11128_g1_i1	1174.00	1022.64	44.00	3.39	3.12
c11129_g1	c11129_g1_i1	323.00	171.87	6.17	2.83	2.60
c1112_g1	c1112_g1_i1	811.00	659.64	45.00	5.37	4.95
c11130_g1	c11130_g1_i1	1558.00	1406.64	77.00	4.31	3.97
c11131_g1	c11131_g1_i1	857.00	705.64	58.00	6.47	5.96
c11136_g1	c11136_g1_i1	386.00	234.70	6.00	2.01	1.85
c11136_g2	c11136_g2_i1	930.00	778.64	42.00	4.24	3.91
c11137_g1	c11137_g1_i1,c11137_g1_i2	352.39	201.18	15.00	5.87	5.41
c11138_g1	c11138_g1_i1	374.00	222.72	15.00	5.30	4.88
c1113_g1	c1113_g1_i1,c1113_g1_i2	229.00	79.81	3.00	2.96	2.73
c11146_g1	c11146_g1_i1	229.00	79.81	2.00	1.97	1.82
c11148_g1	c11148_g1_i1,c11148_g1_i2,c11148_g1_i3	2475.84	2324.49	330.00	11.17	10.29
c11149_g1	c11149_g1_i1,c11149_g1_i2	5055.28	4903.93	401.00	6.43	5.93
c11151_g1	c11151_g1_i1	591.00	439.65	14.00	2.51	2.31
c11151_g2	c11151_g2_i1	257.00	106.72	8.00	5.90	5.44
c11152_g1	c11152_g1_i1	284.00	133.20	9.00	5.32	4.90
c11153_g1	c11153_g1_i1	598.00	446.65	29.00	5.11	4.71
c11154_g1	c11154_g1_i1	1510.00	1358.64	178.00	10.31	9.50
c11155_g1	c11155_g1_i1	397.00	245.69	6.00	1.92	1.77
c11156_g1	c11156_g1_i1	343.00	191.79	10.00	4.10	3.78
c11157_g1	c11157_g1_i1	571.00	419.65	5.00	0.94	0.86
c11159_g1	c11159_g1_i1	725.00	573.64	49.00	6.72	6.19
c1115_g1	c1115_g1_i1	302.00	151.01	12.00	6.25	5.76
c11160_g1	c11160_g1_i1	906.00	754.64	10012.15	1043.98	962.05
c11161_g1	c11161_g1_i1	609.00	457.65	24.00	4.13	3.80
c11162_g1	c11162_g1_i1	1200.00	1048.64	233.00	17.48	16.11
c11163_g1	c11163_g1_i1	1052.00	900.64	40.00	3.49	3.22
c11164_g1	c11164_g1_i1	330.00	178.84	26.00	11.44	10.54
c11166_g1	c11166_g1_i1	331.00	179.83	1.00	0.44	0.40
c11166_g2	c11166_g2_i1	293.00	142.09	16.00	8.86	8.17
c11168_g1	c11168_g1_i1	294.00	143.08	3.00	1.65	1.52
c1116_g1	c1116_g1_i1	456.00	304.66	7.00	1.81	1.67
c11170_g1	c11170_g1_i1	517.00	365.65	24.00	5.16	4.76
c11171_g1	c11171_g1_i1	2069.00	1917.64	65.00	2.67	2.46
c11172_g1	c11172_g1_i1	214.00	65.81	3.00	3.59	3.31
c11173_g1	c11173_g1_i1	1073.00	921.64	68.13	5.82	5.36
c11174_g1	c11174_g1_i1,c11174_g1_i2	283.00	132.22	7.00	4.17	3.84
c11175_g1	c11175_g1_i1	1186.00	1034.64	36.00	2.74	2.52
c11176_g1	c11176_g1_i1	280.00	129.26	12.00	7.31	6.73
c11176_g2	c11176_g2_i1	264.00	113.55	1.00	0.69	0.64
c11177_g1	c11177_g1_i1	1198.00	1046.64	76.00	5.71	5.27
c11178_g1	c11178_g1_i1	237.00	87.42	4.00	3.60	3.32
c11178_g2	c11178_g2_i1	1942.00	1790.64	204.20	8.97	8.27
c11179_g1	c11179_g1_i1,c11179_g1_i2	235.00	85.51	1.00	0.92	0.85
c11180_g1	c11180_g1_i1,c11180_g1_i2	420.11	268.91	27.00	7.90	7.28
c11181_g1	c11181_g1_i1	371.00	219.72	8.00	2.86	2.64
c11182_g1	c11182_g1_i1	571.00	419.65	5.00	0.94	0.86
c11183_g1	c11183_g1_i1	552.00	400.65	14.00	2.75	2.53
c11183_g2	c11183_g2_i1	225.00	76.04	6.00	6.21	5.72
c11184_g1	c11184_g1_i1	341.00	189.79	14.00	5.80	5.35
c11184_g2	c11184_g2_i1	483.00	331.66	14.00	3.32	3.06
c11184_g3	c11184_g3_i1	939.00	787.64	48.00	4.80	4.42
c11185_g1	c11185_g1_i1	383.00	231.71	6.00	2.04	1.88
c11186_g1	c11186_g1_i1	749.00	597.64	35.00	4.61	4.25
c11187_g1	c11187_g1_i1	301.00	150.02	4.00	2.10	1.93
c1118_g1	c1118_g1_i1,c1118_g1_i2	241.74	91.98	5.00	4.28	3.94
c11190_g1	c11190_g1_i1	478.00	326.66	15.00	3.61	3.33
c11191_g1	c11191_g1_i1,c11191_g1_i2	2381.77	2230.42	516.00	18.20	16.78
c11192_g1	c11192_g1_i1	1840.00	1688.64	8390.21	390.97	360.29
c11194_g1	c11194_g1_i1,c11194_g1_i2	1324.30	1172.94	287.00	19.25	17.74
c11197_g1	c11197_g1_i1	1260.00	1108.64	2721.00	193.13	177.97
c11198_g1	c11198_g1_i1	592.00	440.65	142.00	25.36	23.37
c11199_g1	c11199_g1_i1	1988.00	1836.64	796.08	34.11	31.43
c11200_g1	c11200_g1_i1,c11200_g1_i2	407.63	256.32	15.00	4.60	4.24
c11201_g1	c11201_g1_i1,c11201_g1_i2	1371.87	1220.51	111.00	7.16	6.59
c11202_g1	c11202_g1_i1	1111.00	959.64	52.00	4.26	3.93
c11203_g1	c11203_g1_i1	348.00	196.77	5.00	2.00	1.84
c11204_g1	c11204_g1_i1	1294.00	1142.64	227.00	15.63	14.41
c11205_g1	c11205_g1_i1	874.00	722.64	131.00	14.26	13.14
c11206_g1	c11206_g1_i1	1408.00	1256.64	87.00	5.45	5.02
c11207_g1	c11207_g1_i1	559.00	407.65	18.00	3.47	3.20
c11208_g1	c11208_g1_i1	288.00	137.15	2.00	1.15	1.06
c11209_g1	c11209_g1_i1	419.00	267.68	23.00	6.76	6.23
c11210_g1	c11210_g1_i1,c11210_g1_i2	506.44	355.25	18.00	3.99	3.67
c11211_g1	c11211_g1_i1	842.00	690.64	27.00	3.08	2.83
c11212_g1	c11212_g1_i1,c11212_g1_i2	3921.30	3769.95	911.00	19.01	17.52
c11213_g1	c11213_g1_i1	1022.00	870.64	2149.78	194.29	179.05
c11214_g1	c11214_g1_i1	395.00	243.69	1.00	0.32	0.30
c11215_g1	c11215_g1_i1	676.00	524.65	32.00	4.80	4.42
c11215_g2	c11215_g2_i1,c11215_g2_i2	644.03	492.68	34.00	5.43	5.00
c11216_g1	c11216_g1_i1	741.00	589.64	27.00	3.60	3.32
c11217_g1	c11217_g1_i1	388.00	236.70	14.00	4.65	4.29
c11218_g1	c11218_g1_i1	2577.00	2425.64	184.00	5.97	5.50
c1121_g1	c1121_g1_i1	839.00	687.64	41.00	4.69	4.32
c1121_g2	c1121_g2_i1	379.00	227.71	12.00	4.15	3.82
c11220_g1	c11220_g1_i1	279.00	128.27	3.00	1.84	1.70
c11221_g1	c11221_g1_i1	2967.00	2815.64	81.00	2.26	2.09
c11223_g1	c11223_g1_i1	313.00	161.93	5.00	2.43	2.24
c11224_g1	c11224_g1_i1,c11224_g1_i2	2433.71	2282.35	702.93	24.23	22.33
c11225_g1	c11225_g1_i1	2077.00	1925.64	74.00	3.02	2.79
c11225_g2	c11225_g2_i1	214.00	65.81	0.00	0.00	0.00
c11226_g1	c11226_g1_i1,c11226_g1_i2	878.15	726.80	240.00	25.98	23.94
c11227_g1	c11227_g1_i1	481.00	329.66	15.00	3.58	3.30
c11228_g1	c11228_g1_i1	506.00	354.65	14.00	3.11	2.86
c11229_g1	c11229_g1_i1,c11229_g1_i2	289.00	138.14	46.00	26.20	24.15
c1122_g1	c1122_g1_i1	261.00	110.62	2.00	1.42	1.31
c11230_g1	c11230_g1_i1	882.00	730.64	88.00	9.48	8.73
c11232_g1	c11232_g1_i1	582.00	430.65	48.00	8.77	8.08
c11234_g1	c11234_g1_i1,c11234_g1_i2	2049.21	1897.86	200.00	8.29	7.64
c11235_g1	c11235_g1_i1	650.00	498.65	24.00	3.79	3.49
c11236_g1	c11236_g1_i1	238.00	88.38	3.00	2.67	2.46
c11237_g1	c11237_g1_i1	221.00	72.30	3.00	3.27	3.01
c11237_g2	c11237_g2_i1	584.00	432.65	14.00	2.55	2.35
c11238_g1	c11238_g1_i1	327.00	175.85	27.00	12.08	11.13
c11239_g1	c11239_g1_i1,c11239_g1_i2	826.17	674.81	91.00	10.61	9.78
c1123_g1	c1123_g1_i1	302.00	151.01	4.00	2.08	1.92
c11240_g1	c11240_g1_i1	823.00	671.64	32.00	3.75	3.45
c11242_g1	c11242_g1_i1	306.00	154.98	17.00	8.63	7.95
c11243_g1	c11243_g1_i1	228.00	78.87	16.00	15.96	14.71
c11245_g1	c11245_g1_i1	1812.00	1660.64	491.00	23.27	21.44
c11246_g1	c11246_g1_i1	1388.00	1236.64	110.00	7.00	6.45
c11247_g1	c11247_g1_i1	201.00	54.05	3.00	4.37	4.02
c11247_g2	c11247_g2_i1,c11247_g2_i2	683.75	532.39	2403.59	355.25	327.37
c11248_g1	c11248_g1_i1	3191.00	3039.64	2604.71	67.43	62.14
c11249_g1	c11249_g1_i1	360.00	208.74	7.00	2.64	2.43
c11249_g2	c11249_g2_i1	384.00	232.71	25.00	8.45	7.79
c1124_g1	c1124_g1_i1	294.00	143.08	4.00	2.20	2.03
c11250_g1	c11250_g1_i1	924.00	772.64	76.00	7.74	7.13
c11251_g1	c11251_g1_i1,c11251_g1_i2	3658.64	3507.28	8727.11	195.80	180.43
c11252_g1	c11252_g1_i1	931.00	779.64	32.38	3.27	3.01
c11253_g1	c11253_g1_i1	981.00	829.64	32.00	3.04	2.80
c11254_g1	c11254_g1_i1	272.00	121.39	21.00	13.61	12.54
c11254_g2	c11254_g2_i1	451.00	299.66	18.00	4.73	4.36
c11254_g3	c11254_g3_i1	1377.00	1225.64	1863.16	119.62	110.23
c11255_g1	c11255_g1_i1	460.00	308.66	10.00	2.55	2.35
c11256_g1	c11256_g1_i1,c11256_g1_i2	3904.50	3753.15	276.28	5.79	5.34
c11257_g1	c11257_g1_i1	1392.00	1240.64	98.00	6.22	5.73
c11258_g1	c11258_g1_i1	1573.00	1421.64	42.00	2.32	2.14
c11259_g1	c11259_g1_i1	578.00	426.65	14.42	2.66	2.45
c11259_g2	c11259_g2_i1	891.00	739.64	368.58	39.21	36.13
c1125_g1	c1125_g1_i1	258.00	107.70	6.00	4.38	4.04
c11260_g1	c11260_g1_i1,c11260_g1_i2	1251.08	1099.72	46.00	3.29	3.03
c11261_g1	c11261_g1_i1	611.00	459.65	16.00	2.74	2.52
c11261_g2	c11261_g2_i1	338.00	186.80	4.00	1.68	1.55
c11262_g1	c11262_g1_i1	992.00	840.64	30.00	2.81	2.59
c11263_g1	c11263_g1_i1,c11263_g1_i2	1804.83	1653.47	105.00	5.00	4.60
c11265_g1	c11265_g1_i1	3168.00	3016.64	124.00	3.23	2.98
c11266_g1	c11266_g1_i1,c11266_g1_i2,c11266_g1_i3	1876.13	1724.77	113.00	5.16	4.75
c11267_g1	c11267_g1_i1,c11267_g1_i2	1130.23	978.87	357.00	28.70	26.45
c11268_g1	c11268_g1_i1	2805.00	2653.64	1378.29	40.87	37.66
c11269_g1	c11269_g1_i1	2142.00	1990.64	2813.27	111.21	102.48
c1126_g1	c1126_g1_i1	264.00	113.55	4.00	2.77	2.55
c11270_g1	c11270_g1_i1	893.00	741.64	12.00	1.27	1.17
c11270_g2	c11270_g2_i1	568.00	416.65	20.00	3.78	3.48
c11271_g1	c11271_g1_i1	2271.00	2119.64	224.00	8.32	7.66
c11272_g1	c11272_g1_i1	269.00	118.45	5.00	3.32	3.06
c11273_g1	c11273_g1_i1	347.00	195.78	9.00	3.62	3.33
c11274_g1	c11274_g1_i1	2438.00	2286.64	355.00	12.22	11.26
c11275_g1	c11275_g1_i1,c11275_g1_i2,c11275_g1_i3	1375.05	1223.70	211.00	13.57	12.50
c11276_g1	c11276_g1_i1	3795.00	3643.64	176.00	3.80	3.50
c11277_g1	c11277_g1_i1	1488.00	1336.64	116.00	6.83	6.29
c11277_g2	c11277_g2_i1	3440.00	3288.64	159.81	3.82	3.52
c11282_g1	c11282_g1_i1,c11282_g1_i2	2214.11	2062.75	275.00	10.49	9.67
c11283_g1	c11283_g1_i1,c11283_g1_i2	834.50	684.15	368.00	42.33	39.00
c11284_g1	c11284_g1_i1	224.00	75.11	4.00	4.19	3.86
c11285_g1	c11285_g1_i1,c11285_g1_i2	430.00	278.67	6.00	1.69	1.56
c11286_g1	c11286_g1_i1	3778.00	3626.64	1301.84	28.25	26.03
c11288_g1	c11288_g1_i1,c11288_g1_i2	1015.83	864.47	4146.09	377.39	347.78
c11289_g1	c11289_g1_i1	532.00	380.65	12.00	2.48	2.29
c1128_g1	c1128_g1_i1	226.00	76.98	7.00	7.15	6.59
c11290_g1	c11290_g1_i1	997.00	845.64	224.00	20.84	19.21
c11292_g1	c11292_g1_i1	327.00	175.85	8.00	3.58	3.30
c11293_g1	c11293_g1_i1	243.00	93.17	0.00	0.00	0.00
c11293_g2	c11293_g2_i1	649.00	497.65	51.00	8.06	7.43
c11294_g1	c11294_g1_i1,c11294_g1_i2	2383.47	2232.12	461.00	16.25	14.98
c11296_g1	c11296_g1_i1	285.00	134.19	8.00	4.69	4.32
c11297_g1	c11297_g1_i1	533.00	381.65	153.00	31.55	29.07
c11299_g1	c11299_g1_i1	257.00	106.72	2.00	1.47	1.36
c1129_g1	c1129_g1_i1	233.00	83.61	3.00	2.82	2.60
c112_g1	c112_g1_i1	353.00	201.76	8.00	3.12	2.88
c11300_g1	c11300_g1_i1	1052.00	900.64	72.00	6.29	5.80
c11301_g1	c11301_g1_i1	205.00	57.62	0.00	0.00	0.00
c11301_g2	c11301_g2_i1	245.00	95.10	2.00	1.65	1.52
c11303_g1	c11303_g1_i1	358.00	206.75	13.00	4.95	4.56
c11305_g1	c11305_g1_i1	499.00	347.65	698.55	158.11	145.70
c11306_g1	c11306_g1_i1	3619.00	3467.64	588.00	13.34	12.30
c11307_g1	c11307_g1_i1,c11307_g1_i2	1428.12	1276.76	3190.99	196.66	181.23
c11308_g1	c11308_g1_i1	322.00	170.87	15.00	6.91	6.37
c11309_g1	c11309_g1_i1,c11309_g1_i2,c11309_g1_i3	558.27	407.55	41.00	7.92	7.29
c1130_g1	c1130_g1_i1	676.00	524.65	19.00	2.85	2.63
c11310_g1	c11310_g1_i1,c11310_g1_i2	7866.09	7714.74	1134.00	11.57	10.66
c11311_g1	c11311_g1_i1	286.00	135.18	10.00	5.82	5.36
c11312_g1	c11312_g1_i1	3268.00	3116.64	1898.84	47.94	44.18
c11313_g1	c11313_g1_i1	1226.00	1074.64	61.00	4.47	4.12
c11314_g1	c11314_g1_i1	1147.00	995.64	41.00	3.24	2.99
c11315_g1	c11315_g1_i1,c11315_g1_i2	6390.14	6238.78	679.00	8.56	7.89
c11316_g1	c11316_g1_i1	336.00	184.81	11.00	4.68	4.32
c11317_g1	c11317_g1_i1	2987.00	2835.64	590.00	16.37	15.09
c11318_g1	c11318_g1_i1	408.00	256.68	3.00	0.92	0.85
c11319_g1	c11319_g1_i1	450.00	298.66	12.00	3.16	2.91
c11319_g2	c11319_g2_i1	554.00	402.65	29.00	5.67	5.22
c11319_g3	c11319_g3_i1	472.00	320.66	13.00	3.19	2.94
c1131_g1	c1131_g1_i1,c1131_g1_i2	342.74	191.61	10.00	4.11	3.78
c11321_g1	c11321_g1_i1	3049.00	2897.64	11281.81	306.37	282.32
c11323_g1	c11323_g1_i1	290.00	139.13	8.00	4.52	4.17
c11326_g1	c11326_g1_i1	1953.00	1801.64	347.00	15.16	13.97
c11327_g1	c11327_g1_i1	428.00	276.67	13.00	3.70	3.41
c11329_g1	c11329_g1_i1	993.00	841.64	169.00	15.80	14.56
c11329_g2	c11329_g2_i1	1108.00	956.64	174.99	14.39	13.26
c1132_g1	c1132_g1_i1	304.00	152.99	8.00	4.11	3.79
c11332_g1	c11332_g1_i1	330.00	178.84	12.00	5.28	4.87
c11333_g1	c11333_g1_i1,c11333_g1_i2	396.75	245.46	22.00	7.05	6.50
c11334_g1	c11334_g1_i1,c11334_g1_i2,c11334_g1_i3	2105.29	1953.93	267.00	10.75	9.91
c11335_g1	c11335_g1_i1,c11335_g1_i2	1180.06	1029.26	108.92	8.33	7.67
c11336_g1	c11336_g1_i1	610.00	458.65	40.00	6.86	6.32
c11337_g1	c11337_g1_i1	278.00	127.29	3.00	1.85	1.71
c11337_g2	c11337_g2_i1	670.00	518.65	18.00	2.73	2.52
c11338_g1	c11338_g1_i1	400.00	248.69	6.00	1.90	1.75
c1133_g1	c1133_g1_i1,c1133_g1_i2	593.56	442.25	57.00	10.14	9.35
c11340_g1	c11340_g1_i1	1868.00	1716.64	119.00	5.45	5.03
c11340_g2	c11340_g2_i1	312.00	160.93	5.00	2.44	2.25
c11341_g1	c11341_g1_i1,c11341_g1_i2	5406.60	5255.24	1006.00	15.06	13.88
c11342_g1	c11342_g1_i1,c11342_g1_i2,c11342_g1_i3	2775.59	2624.24	266.21	7.98	7.36
c11343_g1	c11343_g1_i1	1894.00	1742.64	280.00	12.64	11.65
c11344_g1	c11344_g1_i1	834.00	682.64	17.00	1.96	1.81
c11345_g1	c11345_g1_i1	632.00	480.65	41.00	6.71	6.19
c11346_g1	c11346_g1_i1,c11346_g1_i2	880.48	729.22	38.00	4.10	3.78
c11347_g1	c11347_g1_i1	490.00	338.65	8.00	1.86	1.71
c11349_g1	c11349_g1_i1	4008.00	3856.64	636.00	12.98	11.96
c11349_g2	c11349_g2_i1	1023.00	871.64	296.00	26.72	24.62
c1134_g1	c1134_g1_i1,c1134_g1_i2	368.39	217.17	12.00	4.35	4.01
c11350_g1	c11350_g1_i1	286.00	135.18	4.00	2.33	2.15
c11351_g1	c11351_g1_i1	7683.00	7531.64	2838.00	29.65	27.32
c11353_g1	c11353_g1_i1,c11353_g1_i2	681.04	529.69	42.00	6.24	5.75
c11354_g1	c11354_g1_i1	413.00	261.68	23.00	6.92	6.37
c11355_g1	c11355_g1_i1	392.00	240.70	5.00	1.63	1.51
c11356_g1	c11356_g1_i1	814.00	662.64	30.00	3.56	3.28
c11357_g1	c11357_g1_i1	824.00	672.64	44.00	5.15	4.74
c11357_g2	c11357_g2_i1	213.00	64.89	3.00	3.64	3.35
c11358_g1	c11358_g1_i1	850.00	698.64	8342.60	939.62	865.88
c1135_g1	c1135_g1_i1	207.00	59.43	2.00	2.65	2.44
c11360_g1	c11360_g1_i1,c11360_g1_i2,c11360_g1_i3	1108.99	957.64	3361.02	276.17	254.50
c11361_g1	c11361_g1_i1	1203.00	1051.64	315.00	23.57	21.72
c11361_g2	c11361_g2_i1	683.00	531.64	46.00	6.81	6.27
c11362_g1	c11362_g1_i1	456.00	304.66	29.00	7.49	6.90
c11362_g2	c11362_g2_i1	1824.00	1672.64	499.00	23.47	21.63
c11362_g3	c11362_g3_i1	674.00	522.65	188.00	28.30	26.08
c11364_g1	c11364_g1_i1,c11364_g1_i2	2566.05	2414.69	195.00	6.35	5.86
c11365_g1	c11365_g1_i1,c11365_g1_i2,c11365_g1_i3	2345.94	2194.58	210.00	7.53	6.94
c11366_g1	c11366_g1_i1	525.00	373.65	14.00	2.95	2.72
c11368_g1	c11368_g1_i1	281.00	130.24	32.00	19.33	17.82
c11369_g1	c11369_g1_i1	6101.00	5949.64	654.15	8.65	7.97
c1136_g1	c1136_g1_i1	354.00	202.76	30.00	11.64	10.73
c11370_g1	c11370_g1_i1,c11370_g1_i2,c11370_g1_i3	1113.39	962.04	281.00	22.98	21.18
c11371_g1	c11371_g1_i1	1657.00	1505.64	641.81	33.54	30.91
c11372_g1	c11372_g1_i1	289.00	138.14	9.00	5.13	4.72
c11373_g1	c11373_g1_i1,c11373_g1_i2	855.35	703.99	58.00	6.48	5.97
c11374_g1	c11374_g1_i1,c11374_g1_i2	515.93	364.59	271.00	58.49	53.90
c11375_g1	c11375_g1_i1	375.00	223.72	5.00	1.76	1.62
c11375_g2	c11375_g2_i1	823.00	671.64	115.00	13.47	12.42
c11376_g1	c11376_g1_i1	4356.00	4204.64	452.00	8.46	7.80
c11377_g1	c11377_g1_i1,c11377_g1_i2	436.08	284.94	33.00	9.11	8.40
c11378_g1	c11378_g1_i1	1253.00	1101.64	88.00	6.29	5.79
c11379_g1	c11379_g1_i1	969.00	817.64	258.00	24.83	22.88
c1137_g1	c1137_g1_i1	473.00	321.66	11.00	2.69	2.48
c11382_g1	c11382_g1_i1,c11382_g1_i2	414.00	262.68	12.00	3.59	3.31
c11383_g1	c11383_g1_i1	215.00	66.73	0.00	0.00	0.00
c11384_g1	c11384_g1_i1	1440.00	1288.64	275.00	16.79	15.47
c11385_g1	c11385_g1_i1,c11385_g1_i2	1021.65	870.29	114.00	10.31	9.50
c11386_g1	c11386_g1_i1	1079.00	927.64	452.00	38.34	35.33
c11388_g1	c11388_g1_i1,c11388_g1_i2	3912.33	3760.97	1416.00	29.63	27.30
c11389_g1	c11389_g1_i1	5867.00	5715.64	848.00	11.67	10.76
c1138_g1	c1138_g1_i1	537.00	385.65	12.00	2.45	2.26
c11391_g1	c11391_g1_i1	588.00	436.65	41.00	7.39	6.81
c11392_g1	c11392_g1_i1	1445.00	1293.64	4018.83	244.45	225.27
c11393_g1	c11393_g1_i1	2459.00	2307.64	242.00	8.25	7.60
c11394_g1	c11394_g1_i1,c11394_g1_i2	686.14	534.79	517.00	76.07	70.10
c11395_g1	c11395_g1_i1	252.00	101.87	4.00	3.09	2.85
c11395_g2	c11395_g2_i1	1676.00	1524.64	176.00	9.08	8.37
c11396_g1	c11396_g1_i1	612.00	460.65	15.00	2.56	2.36
c11399_g1	c11399_g1_i1	4552.00	4400.64	1521.96	27.21	25.08
c1139_g1	c1139_g1_i1,c1139_g1_i2	677.60	526.24	17.00	2.54	2.34
c113_g1	c113_g1_i1	371.00	219.72	5.00	1.79	1.65
c11400_g1	c11400_g1_i1	219.00	70.44	6.00	6.70	6.18
c11400_g2	c11400_g2_i1	1285.00	1133.64	77.00	5.34	4.93
c11401_g1	c11401_g1_i1	245.00	95.10	4.00	3.31	3.05
c11402_g1	c11402_g1_i1,c11402_g1_i2	6132.00	5980.64	955.00	12.56	11.58
c11403_g1	c11403_g1_i1	1577.00	1425.64	118.00	6.51	6.00
c11404_g1	c11404_g1_i1	255.00	104.78	1.00	0.75	0.69
c11405_g1	c11405_g1_i1	1215.00	1063.64	79.00	5.84	5.39
c11406_g1	c11406_g1_i1	487.00	335.66	9.00	2.11	1.94
c11407_g1	c11407_g1_i1,c11407_g1_i2	2207.48	2056.12	524.00	20.05	18.48
c11410_g1	c11410_g1_i1	283.00	132.22	7.00	4.17	3.84
c11412_g1	c11412_g1_i1	1048.00	896.64	130.00	11.41	10.51
c11413_g1	c11413_g1_i1	1319.00	1167.64	80.00	5.39	4.97
c11414_g1	c11414_g1_i1,c11414_g1_i2,c11414_g1_i3	1735.97	1584.62	497.99	24.73	22.79
c11415_g1	c11415_g1_i1,c11415_g1_i2	1011.66	860.31	110.00	10.06	9.27
c11416_g1	c11416_g1_i1	2058.00	1906.64	234.80	9.69	8.93
c11416_g2	c11416_g2_i1	588.00	436.65	14.20	2.56	2.36
c11417_g1	c11417_g1_i1	245.00	95.10	3.00	2.48	2.29
c11418_g1	c11418_g1_i1	4316.00	4164.64	2426.55	45.85	42.25
c11419_g1	c11419_g1_i1	234.00	84.56	1.00	0.93	0.86
c11421_g1	c11421_g1_i1	209.00	61.24	2.00	2.57	2.37
c11421_g2	c11421_g2_i1	360.00	208.74	15.00	5.65	5.21
c11422_g1	c11422_g1_i1,c11422_g1_i2	518.00	366.65	8.00	1.72	1.58
c11423_g1	c11423_g1_i1	861.00	709.64	37.00	4.10	3.78
c11424_g1	c11424_g1_i1	506.00	354.65	17.00	3.77	3.48
c11424_g2	c11424_g2_i1	260.00	109.65	2.00	1.44	1.32
c11425_g1	c11425_g1_i1	1913.00	1761.64	115.00	5.14	4.73
c11426_g1	c11426_g1_i1	254.00	103.81	4.00	3.03	2.79
c11427_g1	c11427_g1_i1	500.00	348.65	9.00	2.03	1.87
c11429_g1	c11429_g1_i1	2688.00	2536.64	626.00	19.42	17.89
c1142_g1	c1142_g1_i1	268.00	117.47	20.00	13.40	12.35
c11430_g1	c11430_g1_i1,c11430_g1_i2	1393.50	1242.14	63.00	3.99	3.68
c11431_g1	c11431_g1_i1,c11431_g1_i2	1933.06	1781.70	766.00	33.83	31.18
c11432_g1	c11432_g1_i1	1312.00	1160.64	96.00	6.51	6.00
c11433_g1	c11433_g1_i1	319.00	167.89	3.00	1.41	1.30
c11433_g2	c11433_g2_i1	203.00	55.83	1.00	1.41	1.30
c11435_g1	c11435_g1_i1	498.00	346.65	25.00	5.67	5.23
c11436_g1	c11436_g1_i1,c11436_g1_i2	1201.26	1049.91	140.86	10.56	9.73
c11437_g1	c11437_g1_i1	2868.00	2716.64	378.00	10.95	10.09
c11438_g1	c11438_g1_i1,c11438_g1_i2,c11438_g1_i3	2419.23	2267.87	148.00	5.14	4.73
c11439_g1	c11439_g1_i1	363.00	211.74	18.00	6.69	6.16
c11439_g2	c11439_g2_i1	678.00	526.65	23.00	3.44	3.17
c1143_g1	c1143_g1_i1	491.00	339.65	21.00	4.87	4.48
c11440_g1	c11440_g1_i1	254.00	103.81	8.00	6.06	5.59
c11441_g1	c11441_g1_i1	4129.00	3977.64	1013.30	20.05	18.47
c11442_g1	c11442_g1_i1,c11442_g1_i2	2277.73	2126.38	1880.99	69.61	64.14
c11443_g1	c11443_g1_i1	407.00	255.68	17.00	5.23	4.82
c11444_g1	c11444_g1_i1	831.00	679.64	91.00	10.54	9.71
c11445_g1	c11445_g1_i1	803.00	651.64	29.00	3.50	3.23
c11446_g1	c11446_g1_i1	1063.00	911.64	100.00	8.63	7.95
c11447_g1	c11447_g1_i1	3108.00	2956.64	131.00	3.49	3.21
c11448_g1	c11448_g1_i1	3106.00	2954.64	461.00	12.28	11.31
c11449_g1	c11449_g1_i1	2293.00	2141.64	999.62	36.73	33.85
c1144_g1	c1144_g1_i1,c1144_g1_i2	314.00	162.92	7.00	3.38	3.12
c11451_g1	c11451_g1_i1,c11451_g1_i2,c11451_g1_i3	343.88	193.73	14.00	5.69	5.24
c11453_g1	c11453_g1_i1	432.00	280.67	20.00	5.61	5.17
c11455_g1	c11455_g1_i1	1040.00	888.64	41.00	3.63	3.35
c11456_g1	c11456_g1_i1	2766.00	2614.64	547.00	16.46	15.17
c11456_g2	c11456_g2_i1	1591.00	1439.64	344.00	18.80	17.33
c11457_g1	c11457_g1_i1,c11457_g1_i2	1584.91	1433.55	228.00	12.51	11.53
c11459_g1	c11459_g1_i1,c11459_g1_i2	1571.26	1420.21	217.00	12.02	11.08
c1145_g1	c1145_g1_i1	227.00	77.93	4.00	4.04	3.72
c11460_g1	c11460_g1_i1,c11460_g1_i2	6141.34	5989.99	3507.16	46.07	42.46
c11461_g1	c11461_g1_i1	1021.00	869.64	537.00	48.59	44.78
c11462_g1	c11462_g1_i1	1574.00	1422.64	94.00	5.20	4.79
c11463_g1	c11463_g1_i1,c11463_g1_i2	1317.57	1166.21	182.00	12.28	11.32
c11464_g1	c11464_g1_i1	805.00	653.64	26.00	3.13	2.88
c11465_g1	c11465_g1_i1	406.00	254.69	16.00	4.94	4.56
c11466_g1	c11466_g1_i1	252.00	101.87	7.00	5.41	4.98
c11467_g1	c11467_g1_i1	6596.00	6444.64	354.00	4.32	3.98
c11468_g1	c11468_g1_i1	2142.00	1990.64	3241.45	128.13	118.08
c11469_g1	c11469_g1_i1	396.00	244.69	28.00	9.00	8.30
c11469_g2	c11469_g2_i1	4160.00	4008.64	614.00	12.05	11.11
c1146_g1	c1146_g1_i1	273.00	122.37	5.00	3.22	2.96
c11470_g1	c11470_g1_i1,c11470_g1_i2	1527.39	1376.04	297.00	16.98	15.65
c11471_g1	c11471_g1_i1,c11471_g1_i2,c11471_g1_i3	1457.37	1306.01	724.06	43.62	40.20
c11472_g1	c11472_g1_i1	953.00	801.64	45.00	4.42	4.07
c11473_g1	c11473_g1_i1,c11473_g1_i2	202.00	54.94	5.00	7.16	6.60
c11474_g1	c11474_g1_i1	225.00	76.04	7.00	7.24	6.67
c11474_g2	c11474_g2_i1	201.00	54.05	0.00	0.00	0.00
c11475_g1	c11475_g1_i1	527.00	375.65	10.84	2.27	2.09
c11475_g2	c11475_g2_i1	402.00	250.69	11.00	3.45	3.18
c11477_g1	c11477_g1_i1	3710.00	3558.64	202.00	4.47	4.12
c11478_g1	c11478_g1_i1	308.00	156.96	7.00	3.51	3.23
c11479_g1	c11479_g1_i1	468.00	316.66	8.00	1.99	1.83
c1147_g1	c1147_g1_i1	228.00	78.87	0.00	0.00	0.00
c11480_g1	c11480_g1_i1,c11480_g1_i2	694.45	543.10	73.00	10.58	9.75
c11481_g1	c11481_g1_i1	529.00	377.65	12.00	2.50	2.30
c11482_g1	c11482_g1_i1	1094.00	942.64	56.00	4.67	4.31
c11483_g1	c11483_g1_i1,c11483_g1_i2	1870.71	1720.02	223.00	10.20	9.40
c11484_g1	c11484_g1_i1	1000.00	848.64	101.00	9.36	8.63
c11485_g1	c11485_g1_i1	257.00	106.72	9.88	7.29	6.71
c11486_g1	c11486_g1_i1,c11486_g1_i2	1436.84	1285.48	234.00	14.32	13.20
c11487_g1	c11487_g1_i1	1368.00	1216.64	42.00	2.72	2.50
c11488_g1	c11488_g1_i1	466.00	314.66	23.00	5.75	5.30
c11489_g1	c11489_g1_i1	573.00	421.65	15.00	2.80	2.58
c11489_g2	c11489_g2_i1	536.00	384.65	14.00	2.86	2.64
c1148_g1	c1148_g1_i1	2584.00	2432.64	241.00	7.80	7.18
c11490_g1	c11490_g1_i1	790.00	638.64	21.00	2.59	2.38
c11491_g1	c11491_g1_i1	212.00	63.98	3.00	3.69	3.40
c11491_g2	c11491_g2_i1	3191.00	3039.64	332.00	8.59	7.92
c11492_g1	c11492_g1_i1,c11492_g1_i2	1644.00	1492.64	289.00	15.24	14.04
c11492_g2	c11492_g2_i1	271.00	120.41	8.00	5.23	4.82
c11493_g1	c11493_g1_i1,c11493_g1_i2	697.38	546.03	78.00	11.24	10.36
c11494_g1	c11494_g1_i1	222.00	73.23	9.00	9.67	8.91
c11494_g2	c11494_g2_i1	1285.00	1133.64	212.00	14.72	13.56
c11495_g1	c11495_g1_i1	231.00	81.71	1.00	0.96	0.89
c11495_g2	c11495_g2_i1	407.00	255.68	39.00	12.00	11.06
c11495_g3	c11495_g3_i1	278.00	127.29	8.00	4.95	4.56
c11497_g1	c11497_g1_i1	1136.00	984.64	30.00	2.40	2.21
c11497_g2	c11497_g2_i1	230.00	80.76	5.00	4.87	4.49
c11498_g1	c11498_g1_i1,c11498_g1_i2	3228.06	3076.70	688.00	17.60	16.21
c11499_g1	c11499_g1_i1	275.00	124.34	5.00	3.16	2.92
c1149_g1	c1149_g1_i1	345.00	193.78	0.00	0.00	0.00
c114_g1	c114_g1_i1	2636.00	2484.64	326.00	10.32	9.51
c11500_g1	c11500_g1_i1,c11500_g1_i2	858.00	706.64	743.00	82.74	76.24
c11501_g1	c11501_g1_i1	1344.00	1192.64	34.00	2.24	2.07
c11502_g1	c11502_g1_i1	1666.00	1514.64	768.00	39.90	36.77
c11503_g1	c11503_g1_i1	737.00	585.64	23.00	3.09	2.85
c11504_g1	c11504_g1_i1	1183.00	1031.64	133.00	10.14	9.35
c11505_g1	c11505_g1_i1	529.00	377.65	54.00	11.25	10.37
c11507_g1	c11507_g1_i1	294.00	143.08	42.00	23.10	21.28
c11508_g1	c11508_g1_i1,c11508_g1_i2	2567.85	2416.49	149.79	4.88	4.49
c1150_g1	c1150_g1_i1	375.00	223.72	15.00	5.28	4.86
c11511_g1	c11511_g1_i1,c11511_g1_i2	2875.85	2724.49	1113.00	32.15	29.62
c11512_g1	c11512_g1_i1	610.00	458.65	36.00	6.18	5.69
c11512_g2	c11512_g2_i1	691.00	539.64	11.00	1.60	1.48
c11513_g1	c11513_g1_i1	1442.00	1290.64	560.96	34.20	31.52
c11514_g1	c11514_g1_i1	2992.00	2840.64	914.00	25.32	23.33
c11515_g1	c11515_g1_i1,c11515_g1_i2	1082.32	930.96	1058.01	89.43	82.41
c11516_g1	c11516_g1_i1,c11516_g1_i2,c11516_g1_i3	1695.08	1543.72	4383.56	223.44	205.91
c11517_g1	c11517_g1_i1	306.00	154.98	10.00	5.08	4.68
c11519_g1	c11519_g1_i1,c11519_g1_i2	956.01	804.65	397.00	38.82	35.78
c1151_g1	c1151_g1_i1	234.00	84.56	8.00	7.44	6.86
c11520_g1	c11520_g1_i1,c11520_g1_i2	1901.64	1750.29	96.00	4.32	3.98
c11521_g1	c11521_g1_i1,c11521_g1_i2	742.65	591.32	302.94	40.31	37.15
c11522_g1	c11522_g1_i1	453.00	301.66	12.00	3.13	2.88
c11523_g1	c11523_g1_i1,c11523_g1_i2,c11523_g1_i3	276.00	125.32	3.00	1.88	1.74
c11524_g1	c11524_g1_i1	207.00	59.43	0.00	0.00	0.00
c11524_g2	c11524_g2_i1	215.00	66.73	0.00	0.00	0.00
c11525_g1	c11525_g1_i1	321.00	169.88	8.00	3.71	3.41
c11525_g2	c11525_g2_i1	208.00	60.33	2.00	2.61	2.40
c11526_g1	c11526_g1_i1	642.00	490.65	14.00	2.25	2.07
c11529_g1	c11529_g1_i1	1445.00	1293.64	50.00	3.04	2.80
c1152_g1	c1152_g1_i1,c1152_g1_i2	471.00	319.66	8.00	1.97	1.81
c11530_g1	c11530_g1_i1	253.00	102.84	0.00	0.00	0.00
c11530_g2	c11530_g2_i1	303.00	152.00	3.00	1.55	1.43
c11531_g1	c11531_g1_i1	3739.00	3587.64	451.41	9.90	9.12
c11532_g1	c11532_g1_i1,c11532_g1_i2	1675.00	1523.64	96.00	4.96	4.57
c11533_g1	c11533_g1_i1,c11533_g1_i2	261.75	111.62	17.00	11.98	11.04
c11534_g1	c11534_g1_i1	294.00	143.08	14.00	7.70	7.09
c11535_g1	c11535_g1_i1	696.00	544.64	32.00	4.62	4.26
c11536_g1	c11536_g1_i1,c11536_g1_i2	2044.33	1892.97	229.31	9.53	8.78
c11536_g2	c11536_g2_i1	754.00	602.64	34.57	4.51	4.16
c11538_g1	c11538_g1_i1	367.00	215.73	3.00	1.09	1.01
c11539_g1	c11539_g1_i1,c11539_g1_i2	685.65	534.29	49.00	7.22	6.65
c11541_g1	c11541_g1_i1	383.00	231.71	8.00	2.72	2.50
c11542_g1	c11542_g1_i1,c11542_g1_i2	1711.50	1560.14	179.80	9.07	8.36
c11543_g1	c11543_g1_i1	203.00	55.83	3.00	4.23	3.90
c11546_g1	c11546_g1_i1	878.00	726.64	48.00	5.20	4.79
c11547_g1	c11547_g1_i1	447.00	295.66	5.00	1.33	1.23
c11548_g1	c11548_g1_i1	476.00	324.66	6.00	1.45	1.34
c11548_g2	c11548_g2_i1	232.00	82.66	3.00	2.86	2.63
c11549_g1	c11549_g1_i1	346.00	194.78	36.00	14.54	13.40
c1154_g1	c1154_g1_i1	288.00	137.15	9.00	5.16	4.76
c11550_g1	c11550_g1_i1	505.00	353.65	26.00	5.79	5.33
c11551_g1	c11551_g1_i1,c11551_g1_i2	1606.04	1454.68	119.01	6.44	5.93
c11553_g1	c11553_g1_i1	3030.00	2878.64	121.00	3.31	3.05
c11554_g1	c11554_g1_i1	217.00	68.58	0.00	0.00	0.00
c11554_g2	c11554_g2_i1	217.00	68.58	5.00	5.74	5.29
c11556_g1	c11556_g1_i1	208.00	60.33	0.00	0.00	0.00
c11557_g1	c11557_g1_i1,c11557_g1_i2	1350.79	1199.43	198.00	12.99	11.97
c11558_g1	c11558_g1_i1	2005.00	1853.64	92.00	3.91	3.60
c11559_g1	c11559_g1_i1,c11559_g1_i2	877.63	726.28	39.00	4.23	3.89
c1155_g1	c1155_g1_i1	262.00	111.60	11.00	7.76	7.15
c11560_g1	c11560_g1_i1	680.00	528.64	78.00	11.61	10.70
c11561_g1	c11561_g1_i1	623.00	471.65	24.00	4.00	3.69
c11563_g1	c11563_g1_i1,c11563_g1_i2	358.00	206.75	1.00	0.38	0.35
c11564_g1	c11564_g1_i1	1499.00	1347.64	185.00	10.80	9.95
c11565_g1	c11565_g1_i1	360.00	208.74	8.00	3.02	2.78
c11566_g1	c11566_g1_i1	445.00	293.67	12.00	3.22	2.96
c11567_g1	c11567_g1_i1,c11567_g1_i2	1777.93	1626.66	383.00	18.53	17.07
c11568_g1	c11568_g1_i1	348.00	196.77	6.00	2.40	2.21
c11568_g2	c11568_g2_i1	208.00	60.33	4.00	5.22	4.81
c1156_g1	c1156_g1_i1	347.00	195.78	9.00	3.62	3.33
c11570_g1	c11570_g1_i1,c11570_g1_i2	750.26	598.90	49.00	6.44	5.93
c11570_g2	c11570_g2_i1	531.00	379.65	13.00	2.69	2.48
c11571_g1	c11571_g1_i1	1249.00	1097.64	52.00	3.73	3.44
c11572_g1	c11572_g1_i1,c11572_g1_i2	3617.00	3465.64	517.00	11.74	10.82
c11573_g1	c11573_g1_i1,c11573_g1_i2	3394.48	3243.12	375.00	9.10	8.38
c11575_g1	c11575_g1_i1	2187.00	2035.64	886.26	34.26	31.57
c11577_g1	c11577_g1_i1	1527.00	1375.64	677.33	38.74	35.70
c11578_g1	c11578_g1_i1	376.00	224.72	9.00	3.15	2.90
c11579_g1	c11579_g1_i1	462.00	310.66	17.00	4.31	3.97
c11581_g1	c11581_g1_i1,c11581_g1_i2,c11581_g1_i3	1221.63	1070.27	580.00	42.64	39.30
c11582_g1	c11582_g1_i1,c11582_g1_i2	237.79	89.02	7.00	6.19	5.70
c11583_g1	c11583_g1_i1	523.00	371.65	27.00	5.72	5.27
c11584_g1	c11584_g1_i1	379.00	227.71	12.00	4.15	3.82
c11585_g1	c11585_g1_i1	792.00	640.64	18.00	2.21	2.04
c11587_g1	c11587_g1_i1	632.00	480.65	13.00	2.13	1.96
c11588_g1	c11588_g1_i1	479.00	327.66	14.00	3.36	3.10
c11589_g1	c11589_g1_i1	294.00	143.08	6.00	3.30	3.04
c1158_g1	c1158_g1_i1,c1158_g1_i2	776.44	625.09	41.00	5.16	4.76
c11590_g1	c11590_g1_i1	1350.00	1198.64	188.00	12.34	11.37
c11591_g1	c11591_g1_i1,c11591_g1_i2	1320.42	1169.07	135.00	9.09	8.37
c11592_g1	c11592_g1_i1,c11592_g1_i2,c11592_g1_i3	2513.06	2361.70	560.00	18.66	17.19
c11593_g1	c11593_g1_i1	1106.00	954.64	321.00	26.46	24.38
c11593_g2	c11593_g2_i1	1092.00	940.64	214.00	17.90	16.50
c11596_g1	c11596_g1_i1	841.00	689.64	1093.00	124.71	114.92
c11597_g1	c11597_g1_i1	703.00	551.64	22.00	3.14	2.89
c11598_g1	c11598_g1_i1	349.00	197.77	20.00	7.96	7.33
c11599_g1	c11599_g1_i1,c11599_g1_i2	311.75	160.70	32.00	15.67	14.44
c11599_g2	c11599_g2_i1	329.00	177.84	4.00	1.77	1.63
c1159_g1	c1159_g1_i1,c1159_g1_i2	433.00	281.67	6.00	1.68	1.54
c115_g1	c115_g1_i1	475.00	323.66	6.00	1.46	1.34
c11600_g1	c11600_g1_i1	1916.00	1764.64	7941.23	354.11	326.32
c11601_g1	c11601_g1_i1	228.00	78.87	2.00	2.00	1.84
c11602_g1	c11602_g1_i1	493.00	341.65	14.00	3.22	2.97
c11603_g1	c11603_g1_i1,c11603_g1_i2	2054.03	1902.68	954.10	39.46	36.36
c11604_g1	c11604_g1_i1	462.00	310.66	8.00	2.03	1.87
c11605_g1	c11605_g1_i1	417.00	265.68	25.00	7.40	6.82
c11606_g1	c11606_g1_i1	212.00	63.98	1.00	1.23	1.13
c11608_g1	c11608_g1_i1,c11608_g1_i2,c11608_g1_i3	1031.93	880.58	655.98	58.62	54.02
c11609_g1	c11609_g1_i1	4043.00	3891.64	819.00	16.56	15.26
c1160_g1	c1160_g1_i1	437.00	285.67	25.00	6.89	6.35
c11610_g1	c11610_g1_i1	203.00	55.83	1.00	1.41	1.30
c11612_g1	c11612_g1_i1	383.00	231.71	9.00	3.06	2.82
c11613_g1	c11613_g1_i1	365.00	213.74	14.00	5.15	4.75
c11614_g1	c11614_g1_i1	714.00	562.64	29.00	4.06	3.74
c11614_g2	c11614_g2_i1	478.00	326.66	2.00	0.48	0.44
c11616_g1	c11616_g1_i1,c11616_g1_i2,c11616_g1_i3,c11616_g1_i4,c11616_g1_i5	1558.55	1407.19	1002.95	56.08	51.68
c11617_g1	c11617_g1_i1	568.00	416.65	16.00	3.02	2.78
c11618_g1	c11618_g1_i1,c11618_g1_i2	2192.56	2041.21	129.00	4.97	4.58
c11621_g1	c11621_g1_i1	451.00	299.66	17.00	4.46	4.11
c11621_g2	c11621_g2_i1	435.00	283.67	17.00	4.72	4.35
c11622_g1	c11622_g1_i1	646.00	494.65	36.00	5.73	5.28
c11623_g1	c11623_g1_i1	397.00	245.69	18.00	5.76	5.31
c11625_g1	c11625_g1_i1	666.00	514.65	19.00	2.91	2.68
c11626_g1	c11626_g1_i1,c11626_g1_i2	487.78	336.44	14.00	3.27	3.02
c11627_g1	c11627_g1_i1	2041.00	1889.64	6809.27	283.55	261.30
c11628_g1	c11628_g1_i1	801.00	649.64	30.00	3.63	3.35
c11629_g1	c11629_g1_i1	319.00	167.89	9.00	4.22	3.89
c11630_g1	c11630_g1_i1	916.00	764.64	43.00	4.43	4.08
c11631_g1	c11631_g1_i1	589.00	437.65	24.00	4.32	3.98
c11632_g1	c11632_g1_i1,c11632_g1_i2,c11632_g1_i3	1422.76	1271.40	243.00	15.04	13.86
c11634_g1	c11634_g1_i1	286.00	135.18	36.00	20.96	19.31
c11635_g1	c11635_g1_i1	1388.00	1236.64	56.00	3.56	3.28
c11637_g1	c11637_g1_i1	979.00	827.64	44.00	4.18	3.85
c11638_g1	c11638_g1_i1	720.00	568.64	56.00	7.75	7.14
c1163_g1	c1163_g1_i1	373.00	221.72	6.00	2.13	1.96
c11640_g1	c11640_g1_i1	693.00	541.64	21.00	3.05	2.81
c11641_g1	c11641_g1_i1	620.00	468.65	95.00	15.95	14.70
c11642_g1	c11642_g1_i1	1300.00	1148.64	204.00	13.98	12.88
c11643_g1	c11643_g1_i1	219.00	70.44	5.00	5.59	5.15
c11644_g1	c11644_g1_i1	1078.00	926.64	73.00	6.20	5.71
c11645_g1	c11645_g1_i1	739.00	587.64	38.22	5.12	4.72
c11645_g2	c11645_g2_i1	851.00	699.64	29.78	3.35	3.09
c11646_g1	c11646_g1_i1	390.00	238.70	21.00	6.92	6.38
c11647_g1	c11647_g1_i1,c11647_g1_i2	675.64	524.28	26.00	3.90	3.60
c11648_g1	c11648_g1_i1	900.00	748.64	268.06	28.18	25.96
c11649_g1	c11649_g1_i1	848.00	696.64	61.00	6.89	6.35
c1164_g1	c1164_g1_i1,c1164_g1_i2	994.66	843.30	500.00	46.65	42.99
c11650_g1	c11650_g1_i1,c11650_g1_i2	480.00	328.66	24.00	5.75	5.30
c11651_g1	c11651_g1_i1	1124.00	972.64	60.00	4.85	4.47
c11652_g1	c11652_g1_i1	2503.00	2351.64	326.00	10.91	10.05
c11653_g1	c11653_g1_i1,c11653_g1_i2	1145.00	993.64	43.00	3.41	3.14
c11653_g2	c11653_g2_i1,c11653_g2_i2	287.00	136.16	5.00	2.89	2.66
c11655_g1	c11655_g1_i1	689.00	537.64	7761.52	1135.95	1046.80
c11658_g1	c11658_g1_i1	664.00	512.65	24.00	3.68	3.39
c11659_g1	c11659_g1_i1,c11659_g1_i2	302.02	151.07	10.00	5.21	4.80
c1165_g1	c1165_g1_i1	206.00	58.52	2.00	2.69	2.48
c11660_g1	c11660_g1_i1,c11660_g1_i2	1064.00	912.64	35.00	3.02	2.78
c11660_g2	c11660_g2_i1	327.00	175.85	9.00	4.03	3.71
c11661_g1	c11661_g1_i1	230.00	80.76	0.00	0.00	0.00
c11663_g1	c11663_g1_i1	2746.00	2594.64	119.00	3.61	3.33
c11664_g1	c11664_g1_i1	1025.00	873.64	44.00	3.96	3.65
c11665_g1	c11665_g1_i1	341.00	189.79	9.00	3.73	3.44
c11666_g1	c11666_g1_i1,c11666_g1_i2,c11666_g1_i3	715.61	564.26	38.00	5.30	4.88
c11667_g1	c11667_g1_i1	2203.00	2051.64	160.00	6.14	5.65
c11668_g1	c11668_g1_i1	239.00	89.33	28.00	24.66	22.73
c11669_g1	c11669_g1_i1	274.00	123.36	1.00	0.64	0.59
c11671_g1	c11671_g1_i1	549.00	397.65	8.00	1.58	1.46
c11673_g1	c11673_g1_i1,c11673_g1_i2	1961.35	1809.99	398.00	17.30	15.94
c11675_g1	c11675_g1_i1	203.00	55.83	0.00	0.00	0.00
c11676_g1	c11676_g1_i1	732.00	580.64	142.00	19.24	17.73
c11677_g1	c11677_g1_i1	201.00	54.05	0.00	0.00	0.00
c11678_g1	c11678_g1_i1	594.00	442.65	13.00	2.31	2.13
c11679_g1	c11679_g1_i1	312.00	160.93	5.00	2.44	2.25
c1167_g1	c1167_g1_i1	1109.00	957.64	62.00	5.09	4.69
c11680_g1	c11680_g1_i1	942.00	790.64	41.00	4.08	3.76
c11681_g1	c11681_g1_i1,c11681_g1_i2	347.00	195.78	7.00	2.81	2.59
c11683_g1	c11683_g1_i1	357.00	205.75	6.00	2.29	2.11
c11683_g2	c11683_g2_i1	318.00	166.90	3.00	1.41	1.30
c11684_g1	c11684_g1_i1	360.00	208.74	13.00	4.90	4.52
c11686_g1	c11686_g1_i1	690.00	538.64	34.00	4.97	4.58
c11687_g1	c11687_g1_i1	353.00	201.76	11.00	4.29	3.95
c11687_g2	c11687_g2_i1	550.00	398.65	14.00	2.76	2.55
c11688_g1	c11688_g1_i1,c11688_g1_i2	1827.37	1676.02	283.85	13.33	12.28
c1168_g1	c1168_g1_i1	481.00	329.66	17.00	4.06	3.74
c11690_g1	c11690_g1_i1,c11690_g1_i2,c11690_g1_i3	1086.61	935.47	50.00	4.21	3.88
c11691_g1	c11691_g1_i1	1435.00	1283.64	1487.00	91.15	84.00
c11693_g1	c11693_g1_i1	542.00	390.65	54.00	10.88	10.02
c11693_g2	c11693_g2_i1	1336.00	1184.64	165.00	10.96	10.10
c11694_g1	c11694_g1_i1,c11694_g1_i2,c11694_g1_i3	2123.37	1972.01	191.00	7.62	7.02
c11695_g1	c11695_g1_i1	429.00	277.67	14.00	3.97	3.66
c11696_g1	c11696_g1_i1	481.00	329.66	10.00	2.39	2.20
c11698_g1	c11698_g1_i1	1294.00	1142.64	515.01	35.47	32.68
c11699_g1	c11699_g1_i1	256.00	105.75	0.00	0.00	0.00
c1169_g1	c1169_g1_i1	558.00	406.65	47.00	9.09	8.38
c116_g1	c116_g1_i1	244.00	94.14	7.00	5.85	5.39
c11700_g1	c11700_g1_i1,c11700_g1_i2,c11700_g1_i3	1978.00	1826.64	87.00	3.75	3.45
c11702_g1	c11702_g1_i1,c11702_g1_i2,c11702_g1_i3	717.44	566.08	56.00	7.78	7.17
c11703_g1	c11703_g1_i1,c11703_g1_i2	316.38	165.29	7.00	3.33	3.07
c11704_g1	c11704_g1_i1,c11704_g1_i2	406.12	254.81	10.00	3.09	2.85
c11705_g1	c11705_g1_i1	265.00	114.53	9.00	6.18	5.70
c11706_g1	c11706_g1_i1	2107.00	1955.64	570.00	22.93	21.13
c11707_g1	c11707_g1_i1,c11707_g1_i2	490.92	339.59	27.00	6.26	5.77
c11708_g1	c11708_g1_i1	479.00	327.66	81.00	19.45	17.93
c1170_g1	c1170_g1_i1	411.00	259.68	7.00	2.12	1.95
c11710_g1	c11710_g1_i1	301.00	150.02	22.80	11.96	11.02
c11712_g1	c11712_g1_i1	350.00	198.77	17.00	6.73	6.20
c11713_g1	c11713_g1_i1	327.00	175.85	8.00	3.58	3.30
c11714_g1	c11714_g1_i1,c11714_g1_i2	637.23	485.88	20.01	3.24	2.99
c11715_g1	c11715_g1_i1	209.00	61.24	1.00	1.28	1.18
c11716_g1	c11716_g1_i1	4877.00	4725.64	562.00	9.36	8.62
c11717_g1	c11717_g1_i1	383.00	231.71	9.00	3.06	2.82
c11719_g1	c11719_g1_i1	265.00	114.53	7.00	4.81	4.43
c1171_g1	c1171_g1_i1	605.00	453.65	13.00	2.25	2.08
c11720_g1	c11720_g1_i1	253.00	102.84	3.00	2.30	2.12
c11721_g1	c11721_g1_i1	930.00	778.64	55.00	5.56	5.12
c11722_g1	c11722_g1_i1	597.00	445.65	102.00	18.01	16.60
c11722_g2	c11722_g2_i1	417.00	265.68	40.00	11.85	10.92
c11723_g1	c11723_g1_i1	1609.00	1457.64	94.00	5.07	4.68
c11724_g1	c11724_g1_i1,c11724_g1_i2,c11724_g1_i3	1842.00	1690.64	289.00	13.45	12.40
c11725_g1	c11725_g1_i1	214.00	65.81	0.00	0.00	0.00
c11726_g1	c11726_g1_i1	438.00	286.67	211.00	57.92	53.37
c11726_g2	c11726_g2_i1,c11726_g2_i2,c11726_g2_i3,c11726_g2_i4	2493.62	2342.26	1124.81	37.79	34.82
c11728_g1	c11728_g1_i1	440.00	288.67	13.00	3.54	3.27
c1172_g1	c1172_g1_i1	871.00	719.64	14.00	1.53	1.41
c11731_g1	c11731_g1_i1,c11731_g1_i2	2534.64	2383.28	977.50	32.27	29.74
c11733_g1	c11733_g1_i1	814.00	662.64	36.00	4.27	3.94
c11734_g1	c11734_g1_i1	2378.00	2226.64	150.00	5.30	4.88
c11735_g1	c11735_g1_i1	724.00	572.64	30.00	4.12	3.80
c11736_g1	c11736_g1_i1	767.00	615.64	18.00	2.30	2.12
c11737_g1	c11737_g1_i1,c11737_g1_i2,c11737_g1_i3	1585.67	1434.32	137.00	7.52	6.93
c11738_g1	c11738_g1_i1	481.00	329.66	27.00	6.44	5.94
c11739_g1	c11739_g1_i1	3608.00	3456.64	1265.00	28.80	26.54
c11740_g1	c11740_g1_i1	217.00	68.58	2.00	2.29	2.11
c11742_g1	c11742_g1_i1	863.00	711.64	180.00	19.90	18.34
c11743_g1	c11743_g1_i1	2105.00	1953.64	70.00	2.82	2.60
c11744_g1	c11744_g1_i1,c11744_g1_i2	5407.70	5256.34	2720.00	40.72	37.52
c11745_g1	c11745_g1_i1	314.00	162.92	13.99	6.76	6.23
c11746_g1	c11746_g1_i1	1349.00	1197.64	191.93	12.61	11.62
c11747_g1	c11747_g1_i1	1407.00	1255.64	119.00	7.46	6.87
c11748_g1	c11748_g1_i1	408.00	256.68	8.00	2.45	2.26
c11748_g2	c11748_g2_i1	939.00	787.64	25.00	2.50	2.30
c1174_g1	c1174_g1_i1,c1174_g1_i2	1255.04	1103.74	75.00	5.35	4.93
c11750_g1	c11750_g1_i1	349.00	197.77	5.00	1.99	1.83
c11751_g1	c11751_g1_i1	222.00	73.23	4.00	4.30	3.96
c11752_g1	c11752_g1_i1	1064.00	912.64	26.15	2.25	2.08
c11752_g2	c11752_g2_i1	301.00	150.02	5.00	2.62	2.42
c11753_g1	c11753_g1_i1,c11753_g1_i2	824.00	672.64	51.00	5.97	5.50
c11755_g1	c11755_g1_i1	203.00	55.83	0.00	0.00	0.00
c11756_g1	c11756_g1_i1,c11756_g1_i2,c11756_g1_i3	2113.56	1962.20	165.00	6.62	6.10
c11757_g1	c11757_g1_i1	392.00	240.70	5.00	1.63	1.51
c11758_g1	c11758_g1_i1	1324.00	1172.64	270.00	18.12	16.70
c11759_g1	c11759_g1_i1,c11759_g1_i2	2296.11	2144.75	1421.01	52.13	48.04
c1175_g1	c1175_g1_i1	376.00	224.72	6.00	2.10	1.94
c11760_g1	c11760_g1_i1	362.00	210.74	8.00	2.99	2.75
c11761_g1	c11761_g1_i1	1416.00	1264.64	77.00	4.79	4.42
c11762_g1	c11762_g1_i1,c11762_g1_i2,c11762_g1_i3	1576.76	1425.41	1057.01	58.35	53.77
c11763_g1	c11763_g1_i1	779.00	627.64	41.00	5.14	4.74
c11764_g1	c11764_g1_i1,c11764_g1_i2,c11764_g1_i3	1379.00	1227.64	216.00	13.84	12.76
c11766_g1	c11766_g1_i1	2968.00	2816.64	793.00	22.15	20.42
c11767_g1	c11767_g1_i1	208.00	60.33	5.00	6.52	6.01
c11768_g1	c11768_g1_i1	1181.00	1029.64	105.00	8.02	7.39
c11769_g1	c11769_g1_i1	1879.00	1727.64	603.00	27.46	25.31
c1176_g1	c1176_g1_i1	220.00	71.37	0.00	0.00	0.00
c11770_g1	c11770_g1_i1	1916.00	1764.64	77.00	3.43	3.16
c11771_g1	c11771_g1_i1	1237.00	1085.64	1582.72	114.72	105.71
c11772_g1	c11772_g1_i1	270.00	119.43	12.00	7.91	7.29
c11773_g1	c11773_g1_i1,c11773_g1_i2	846.00	694.64	134.00	15.18	13.99
c11775_g1	c11775_g1_i1	300.00	149.03	9.00	4.75	4.38
c11776_g1	c11776_g1_i1	305.00	153.98	1.00	0.51	0.47
c11777_g1	c11777_g1_i1,c11777_g1_i2	2810.00	2658.64	306.00	9.06	8.35
c11778_g1	c11778_g1_i1	793.00	641.64	50.00	6.13	5.65
c11779_g1	c11779_g1_i1	2067.00	1915.64	160.00	6.57	6.06
c1177_g1	c1177_g1_i1	280.00	129.26	4.00	2.44	2.24
c11780_g1	c11780_g1_i1,c11780_g1_i2	730.54	579.19	4898.94	665.56	613.33
c11782_g1	c11782_g1_i1	431.00	279.67	30.00	8.44	7.78
c11783_g1	c11783_g1_i1,c11783_g1_i2	768.15	616.80	31.00	3.95	3.64
c11784_g1	c11784_g1_i1	438.00	286.67	9.00	2.47	2.28
c11785_g1	c11785_g1_i1,c11785_g1_i2	1298.42	1147.08	58.00	3.98	3.67
c11785_g2	c11785_g2_i1	662.00	510.65	44.00	6.78	6.25
c11786_g1	c11786_g1_i1	2487.00	2335.64	245.00	8.25	7.61
c11788_g1	c11788_g1_i1	324.00	172.86	7.00	3.19	2.94
c11789_g1	c11789_g1_i1	275.00	124.34	10.00	6.33	5.83
c11794_g1	c11794_g1_i1	267.00	116.49	5.00	3.38	3.11
c11795_g1	c11795_g1_i1	613.00	461.65	35.00	5.97	5.50
c11796_g1	c11796_g1_i1	273.00	122.37	2.00	1.29	1.19
c11796_g2	c11796_g2_i1	490.00	338.65	28.00	6.51	6.00
c11797_g1	c11797_g1_i1,c11797_g1_i2	1457.42	1306.07	106.00	6.39	5.89
c11799_g1	c11799_g1_i1	335.00	183.82	13.00	5.57	5.13
c117_g1	c117_g1_i1	246.00	96.06	10.00	8.19	7.55
c11800_g1	c11800_g1_i1	522.00	370.65	12.00	2.55	2.35
c11802_g1	c11802_g1_i1,c11802_g1_i2,c11802_g1_i3	1345.67	1194.31	719.00	47.37	43.65
c11803_g1	c11803_g1_i1,c11803_g1_i2	1212.35	1061.00	43.00	3.19	2.94
c11804_g1	c11804_g1_i1	516.00	364.65	16.00	3.45	3.18
c11806_g1	c11806_g1_i1	215.00	66.73	1.00	1.18	1.09
c11807_g1	c11807_g1_i1,c11807_g1_i2	280.00	129.26	2.00	1.22	1.12
c11809_g1	c11809_g1_i1	450.00	298.66	35.00	9.22	8.50
c11809_g2	c11809_g2_i1	391.00	239.70	27.00	8.86	8.17
c1180_g1	c1180_g1_i1	2116.00	1964.64	439.00	17.58	16.20
c11810_g1	c11810_g1_i1	255.00	104.78	3.00	2.25	2.08
c11811_g1	c11811_g1_i1	1179.00	1027.64	166.00	12.71	11.71
c11812_g1	c11812_g1_i1	989.00	837.64	68.00	6.39	5.89
c11814_g1	c11814_g1_i1	576.00	424.65	22.00	4.08	3.76
c11816_g1	c11816_g1_i1	240.00	90.29	1.00	0.87	0.80
c11816_g2	c11816_g2_i1	583.00	431.65	9.00	1.64	1.51
c11817_g1	c11817_g1_i1	232.00	82.66	7.00	6.66	6.14
c11817_g2	c11817_g2_i1	276.00	125.32	5.96	3.74	3.45
c11818_g1	c11818_g1_i1,c11818_g1_i2	367.69	216.64	10.00	3.63	3.35
c1181_g1	c1181_g1_i1	386.00	234.70	11.00	3.69	3.40
c11823_g1	c11823_g1_i1	1511.00	1359.64	119.00	6.89	6.35
c11824_g1	c11824_g1_i1	614.00	462.65	16.00	2.72	2.51
c11824_g2	c11824_g2_i1	581.00	429.65	11.00	2.01	1.86
c11826_g1	c11826_g1_i1	938.00	786.64	298.95	29.90	27.56
c11827_g1	c11827_g1_i1	440.00	288.67	28.00	7.63	7.03
c1182_g1	c1182_g1_i1	541.00	389.65	30.00	6.06	5.58
c11830_g1	c11830_g1_i1	204.00	56.72	2.00	2.78	2.56
c11833_g1	c11833_g1_i1,c11833_g1_i2	804.27	652.92	234.00	28.20	25.99
c11835_g1	c11835_g1_i1,c11835_g1_i2,c11835_g1_i3	690.00	538.64	14.00	2.05	1.88
c11836_g1	c11836_g1_i1	484.00	332.66	29.00	6.86	6.32
c11837_g1	c11837_g1_i1	774.00	622.64	318.00	40.19	37.03
c11838_g1	c11838_g1_i1	251.00	100.90	3.00	2.34	2.16
c11838_g2	c11838_g2_i1,c11838_g2_i2	575.17	423.82	84.00	15.60	14.37
c11839_g1	c11839_g1_i1,c11839_g1_i2	298.96	148.04	15.32	8.14	7.50
c1183_g1	c1183_g1_i1	438.00	286.67	10.00	2.74	2.53
c11840_g1	c11840_g1_i1	571.00	419.65	58.00	10.88	10.02
c11841_g1	c11841_g1_i1	298.00	147.04	6.00	3.21	2.96
c11842_g1	c11842_g1_i1,c11842_g1_i2	777.27	625.92	497.00	62.48	57.58
c11843_g1	c11843_g1_i1	229.00	79.81	1.00	0.99	0.91
c11844_g1	c11844_g1_i1,c11844_g1_i2,c11844_g1_i3	398.27	247.37	11.00	3.50	3.22
c11844_g2	c11844_g2_i1	258.00	107.70	4.00	2.92	2.69
c11847_g1	c11847_g1_i1,c11847_g1_i2,c11847_g1_i3	605.06	453.71	36.00	6.24	5.75
c11849_g1	c11849_g1_i1	521.00	369.65	7.00	1.49	1.37
c1184_g1	c1184_g1_i1	3228.00	3076.64	392.78	10.05	9.26
c11851_g1	c11851_g1_i1	283.00	132.22	22.42	13.34	12.29
c11855_g1	c11855_g1_i1	242.00	92.21	2.00	1.71	1.57
c11858_g1	c11858_g1_i1	681.00	529.64	24.03	3.57	3.29
c11859_g1	c11859_g1_i1	446.00	294.67	153.00	40.86	37.65
c11859_g2	c11859_g2_i1,c11859_g2_i2	1322.77	1171.41	471.00	31.64	29.16
c1185_g1	c1185_g1_i1	2798.00	2646.64	717.00	21.32	19.64
c11860_g1	c11860_g1_i1	217.00	68.58	1.00	1.15	1.06
c11864_g1	c11864_g1_i1	508.00	356.65	20.00	4.41	4.07
c11866_g1	c11866_g1_i1	1947.00	1795.64	1880.19	82.39	75.93
c11867_g1	c11867_g1_i1	407.00	255.68	17.83	5.49	5.06
c11869_g1	c11869_g1_i1	520.00	368.65	17.00	3.63	3.34
c1186_g1	c1186_g1_i1	474.00	322.66	6.00	1.46	1.35
c11871_g1	c11871_g1_i1,c11871_g1_i2,c11871_g1_i3,c11871_g1_i4	2168.11	2016.76	2724.00	106.28	97.94
c11872_g1	c11872_g1_i1,c11872_g1_i2	3058.04	2906.69	410.82	11.12	10.25
c11874_g1	c11874_g1_i1	216.00	67.66	5.00	5.82	5.36
c11875_g1	c11875_g1_i1	1071.00	919.64	95.98	8.21	7.57
c11876_g1	c11876_g1_i1	207.00	59.43	5.00	6.62	6.10
c11878_g1	c11878_g1_i1	382.00	230.71	18.00	6.14	5.66
c11879_g1	c11879_g1_i1	266.00	115.51	2.00	1.36	1.26
c11879_g2	c11879_g2_i1	298.00	147.04	7.00	3.75	3.45
c1187_g1	c1187_g1_i1	442.00	290.67	17.00	4.60	4.24
c11880_g1	c11880_g1_i1	233.00	83.61	5.00	4.71	4.34
c11881_g1	c11881_g1_i1	387.00	235.70	9.00	3.00	2.77
c11882_g1	c11882_g1_i1	336.00	184.81	10.00	4.26	3.92
c11884_g1	c11884_g1_i1,c11884_g1_i2	206.84	59.36	10.00	13.26	12.22
c11885_g1	c11885_g1_i1	399.00	247.69	11.00	3.49	3.22
c11886_g1	c11886_g1_i1,c11886_g1_i2	957.00	805.64	241.99	23.64	21.78
c11887_g1	c11887_g1_i1	602.00	450.65	51.00	8.91	8.21
c11888_g1	c11888_g1_i1	243.00	93.17	3.00	2.53	2.33
c1188_g1	c1188_g1_i1	678.00	526.65	161.00	24.06	22.17
c11890_g1	c11890_g1_i1	715.00	563.64	43.00	6.00	5.53
c11893_g1	c11893_g1_i1	289.00	138.14	1.00	0.57	0.52
c11894_g1	c11894_g1_i1	261.00	110.62	7.00	4.98	4.59
c11894_g2	c11894_g2_i1	366.00	214.73	17.00	6.23	5.74
c11895_g1	c11895_g1_i1,c11895_g1_i2	2677.71	2526.35	236.00	7.35	6.77
c11896_g1	c11896_g1_i1	297.00	146.05	8.66	4.67	4.30
c11897_g1	c11897_g1_i1	272.00	121.39	2.00	1.30	1.19
c11899_g1	c11899_g1_i1	333.00	181.82	13.00	5.63	5.18
c1189_g1	c1189_g1_i1	451.00	299.66	14.00	3.68	3.39
c118_g1	c118_g1_i1	1499.00	1347.64	49.00	2.86	2.64
c11900_g1	c11900_g1_i1	263.00	112.58	5.00	3.49	3.22
c11902_g1	c11902_g1_i1,c11902_g1_i2	514.87	363.52	20.00	4.33	3.99
c11903_g1	c11903_g1_i1	291.00	140.12	6.00	3.37	3.11
c11904_g1	c11904_g1_i1	969.00	817.64	27.00	2.60	2.39
c11906_g1	c11906_g1_i1	910.00	758.64	20.00	2.07	1.91
c11907_g1	c11907_g1_i1	483.00	331.66	6.00	1.42	1.31
c11907_g2	c11907_g2_i1	207.00	59.43	2.00	2.65	2.44
c11908_g1	c11908_g1_i1	432.00	280.67	7.00	1.96	1.81
c11909_g1	c11909_g1_i1	557.00	405.65	39.00	7.57	6.97
c1190_g1	c1190_g1_i1,c1190_g1_i2	507.00	355.65	11.00	2.43	2.24
c11911_g1	c11911_g1_i1	366.00	214.73	10.00	3.66	3.38
c11912_g1	c11912_g1_i1	369.00	217.73	6.00	2.17	2.00
c11913_g1	c11913_g1_i1,c11913_g1_i2	904.69	753.33	99.00	10.34	9.53
c11915_g1	c11915_g1_i1	219.00	70.44	4.00	4.47	4.12
c11916_g1	c11916_g1_i1	398.00	246.69	12.00	3.83	3.53
c11917_g1	c11917_g1_i1	422.00	270.68	20.00	5.81	5.36
c11919_g1	c11919_g1_i1	1498.00	1346.64	70.00	4.09	3.77
c1191_g1	c1191_g1_i1	267.00	116.49	2.00	1.35	1.24
c11920_g1	c11920_g1_i1,c11920_g1_i2	912.05	760.70	30.00	3.10	2.86
c11921_g1	c11921_g1_i1	1122.00	970.64	58.00	4.70	4.33
c11922_g1	c11922_g1_i1	285.00	134.19	9.00	5.28	4.86
c11923_g1	c11923_g1_i1	528.00	376.65	10.00	2.09	1.93
c11923_g2	c11923_g2_i1	552.00	400.65	26.00	5.11	4.71
c11924_g1	c11924_g1_i1,c11924_g1_i2,c11924_g1_i3	1422.87	1271.52	507.03	31.38	28.92
c11925_g1	c11925_g1_i1	253.00	102.84	1.00	0.77	0.71
c11927_g1	c11927_g1_i1	269.00	118.45	2.00	1.33	1.22
c11928_g1	c11928_g1_i1	310.00	158.95	12.00	5.94	5.47
c11929_g1	c11929_g1_i1	268.00	117.47	5.00	3.35	3.09
c1192_g1	c1192_g1_i1	307.00	155.97	3.00	1.51	1.39
c11930_g1	c11930_g1_i1	468.00	316.66	9.00	2.24	2.06
c11931_g1	c11931_g1_i1	444.00	292.67	25.00	6.72	6.19
c11932_g1	c11932_g1_i1,c11932_g1_i2,c11932_g1_i3	640.04	488.68	60.00	9.66	8.90
c11933_g1	c11933_g1_i1	842.00	690.64	22.00	2.51	2.31
c11934_g1	c11934_g1_i1	264.00	113.55	1.00	0.69	0.64
c11936_g1	c11936_g1_i1	431.00	279.67	9.00	2.53	2.33
c11937_g1	c11937_g1_i1	733.00	581.64	31.00	4.19	3.86
c11939_g1	c11939_g1_i1	322.00	170.87	5.00	2.30	2.12
c1193_g1	c1193_g1_i1	307.00	155.97	8.00	4.04	3.72
c11940_g1	c11940_g1_i1	604.00	452.65	20.00	3.48	3.20
c11942_g1	c11942_g1_i1	242.00	92.21	2.00	1.71	1.57
c11943_g1	c11943_g1_i1	486.00	334.66	24.00	5.64	5.20
c11944_g1	c11944_g1_i1	861.00	709.64	86.00	9.54	8.79
c11944_g2	c11944_g2_i1	466.00	314.66	109.00	27.26	25.12
c11946_g1	c11946_g1_i1	222.00	73.23	2.00	2.15	1.98
c11947_g1	c11947_g1_i1,c11947_g1_i2	636.00	484.65	45.92	7.46	6.87
c11949_g1	c11949_g1_i1,c11949_g1_i2	597.97	446.62	20.00	3.52	3.25
c1194_g1	c1194_g1_i1	665.00	513.65	40.00	6.13	5.65
c11950_g1	c11950_g1_i1	231.00	81.71	4.00	3.85	3.55
c11952_g1	c11952_g1_i1	512.00	360.65	20.00	4.36	4.02
c11954_g1	c11954_g1_i1	254.00	103.81	12.00	9.10	8.38
c11957_g1	c11957_g1_i1	265.00	114.53	4.00	2.75	2.53
c11958_g1	c11958_g1_i1	664.00	512.65	22.00	3.38	3.11
c11959_g1	c11959_g1_i1	484.00	332.66	75.00	17.74	16.35
c1195_g1	c1195_g1_i1	246.00	96.06	1.00	0.82	0.75
c11960_g1	c11960_g1_i1	528.00	376.65	15.00	3.13	2.89
c11961_g1	c11961_g1_i1,c11961_g1_i2	508.49	357.14	23.00	5.07	4.67
c11961_g2	c11961_g2_i1	244.00	94.14	2.00	1.67	1.54
c11962_g1	c11962_g1_i1,c11962_g1_i2,c11962_g1_i3	3584.23	3432.87	2776.58	63.64	58.65
c11963_g1	c11963_g1_i1	784.00	632.64	19.00	2.36	2.18
c11967_g1	c11967_g1_i1,c11967_g1_i2	487.59	336.25	12.00	2.81	2.59
c11968_g1	c11968_g1_i1	2968.00	2816.64	212.00	5.92	5.46
c11969_g1	c11969_g1_i1	389.00	237.70	31.00	10.26	9.46
c1196_g1	c1196_g1_i1	748.00	596.64	41.00	5.41	4.98
c11970_g1	c11970_g1_i1,c11970_g1_i2	422.08	270.78	11.00	3.20	2.95
c11971_g1	c11971_g1_i1	227.00	77.93	5.00	5.05	4.65
c11972_g1	c11972_g1_i1	795.00	643.64	88.94	10.87	10.02
c11973_g1	c11973_g1_i1	483.00	331.66	9.00	2.14	1.97
c11974_g1	c11974_g1_i1	464.00	312.66	33.00	8.31	7.65
c11975_g1	c11975_g1_i1,c11975_g1_i2,c11975_g1_i3	357.04	205.84	4.00	1.53	1.41
c11976_g1	c11976_g1_i1	446.00	294.67	25.00	6.68	6.15
c11977_g1	c11977_g1_i1	1342.00	1190.64	145.00	9.58	8.83
c11978_g1	c11978_g1_i1	1162.00	1010.64	61.00	4.75	4.38
c1197_g1	c1197_g1_i1	277.00	126.31	10.00	6.23	5.74
c11980_g1	c11980_g1_i1	213.00	64.89	4.00	4.85	4.47
c11981_g1	c11981_g1_i1	487.00	335.66	92.00	21.57	19.88
c11983_g1	c11983_g1_i1	373.00	221.72	7.00	2.48	2.29
c11983_g2	c11983_g2_i1	218.00	69.51	2.00	2.26	2.09
c11984_g1	c11984_g1_i1	211.00	63.06	5.00	6.24	5.75
c11985_g1	c11985_g1_i1,c11985_g1_i2	270.71	120.39	13.00	8.50	7.83
c11986_g1	c11986_g1_i1	203.00	55.83	0.00	0.00	0.00
c11988_g1	c11988_g1_i1,c11988_g1_i2	620.45	469.10	35.00	5.87	5.41
c11989_g1	c11989_g1_i1	535.00	383.65	32.00	6.56	6.05
c11989_g2	c11989_g2_i1	416.00	264.68	13.00	3.86	3.56
c1198_g1	c1198_g1_i1	201.00	54.05	3.00	4.37	4.02
c11993_g1	c11993_g1_i1	265.00	114.53	2.00	1.37	1.27
c11994_g1	c11994_g1_i1,c11994_g1_i2	887.14	735.79	93.32	9.98	9.20
c11995_g1	c11995_g1_i1	385.00	233.71	42.00	14.14	13.03
c11996_g1	c11996_g1_i1,c11996_g1_i2,c11996_g1_i3	299.86	150.68	14.00	7.31	6.74
c11998_g1	c11998_g1_i1	260.00	109.65	15.93	11.43	10.54
c11999_g1	c11999_g1_i1	250.00	99.93	6.00	4.72	4.35
c1199_g1	c1199_g1_i1	3572.00	3420.64	1197.00	27.54	25.37
c119_g1	c119_g1_i1,c119_g1_i2	658.49	507.14	29.00	4.50	4.15
c11_g1	c11_g1_i1	417.00	265.68	54.00	15.99	14.74
c12000_g1	c12000_g1_i1	212.00	63.98	4.00	4.92	4.53
c12000_g2	c12000_g2_i1	238.00	88.38	2.00	1.78	1.64
c12002_g1	c12002_g1_i1	384.00	232.71	8.00	2.71	2.49
c12003_g1	c12003_g1_i1	248.00	97.99	0.00	0.00	0.00
c12004_g1	c12004_g1_i1	237.00	87.42	1.00	0.90	0.83
c12005_g1	c12005_g1_i1	461.00	309.66	12.00	3.05	2.81
c12006_g1	c12006_g1_i1	299.00	148.03	5.00	2.66	2.45
c12007_g1	c12007_g1_i1	304.00	152.99	11.00	5.66	5.21
c12009_g1	c12009_g1_i1,c12009_g1_i2	1302.54	1151.19	386.00	26.38	24.31
c1200_g1	c1200_g1_i1	1336.00	1184.64	72.00	4.78	4.41
c12011_g1	c12011_g1_i1	451.00	299.66	23.00	6.04	5.57
c12011_g2	c12011_g2_i1	307.00	155.97	5.00	2.52	2.32
c12012_g1	c12012_g1_i1	1251.00	1099.64	42.00	3.01	2.77
c12015_g1	c12015_g1_i1,c12015_g1_i2,c12015_g1_i3	295.66	145.11	8.00	4.34	4.00
c12017_g1	c12017_g1_i1,c12017_g1_i2	858.27	706.92	131.00	14.58	13.44
c12018_g1	c12018_g1_i1	774.00	622.64	24.00	3.03	2.80
c12019_g1	c12019_g1_i1,c12019_g1_i2,c12019_g1_i3	783.89	632.71	110.00	13.68	12.61
c1201_g1	c1201_g1_i1	261.00	110.62	1.00	0.71	0.66
c12020_g1	c12020_g1_i1	408.00	256.68	3.00	0.92	0.85
c12021_g1	c12021_g1_i1	478.00	326.66	24.00	5.78	5.33
c12021_g2	c12021_g2_i1	3026.00	2874.64	149.00	4.08	3.76
c12021_g3	c12021_g3_i1	1903.00	1751.64	125.99	5.66	5.22
c12022_g1	c12022_g1_i1	253.00	102.84	22.00	16.83	15.51
c12024_g1	c12024_g1_i1	628.00	476.65	8.00	1.32	1.22
c12025_g1	c12025_g1_i1,c12025_g1_i2	565.12	414.58	41.00	7.78	7.17
c12029_g1	c12029_g1_i1	563.00	411.65	17.00	3.25	2.99
c12030_g1	c12030_g1_i1,c12030_g1_i2,c12030_g1_i3	620.96	469.61	23.00	3.85	3.55
c12032_g1	c12032_g1_i1	462.00	310.66	8.00	2.03	1.87
c12034_g1	c12034_g1_i1	436.00	284.67	8.00	2.21	2.04
c12036_g1	c12036_g1_i1	239.00	89.33	8.00	7.05	6.49
c12037_g1	c12037_g1_i1	333.00	181.82	18.00	7.79	7.18
c12038_g1	c12038_g1_i1	498.00	346.65	16.00	3.63	3.35
c1203_g1	c1203_g1_i1	2392.00	2240.64	1211.00	42.53	39.19
c12041_g1	c12041_g1_i1	331.00	179.83	7.00	3.06	2.82
c12041_g2	c12041_g2_i1	1366.00	1214.64	499.82	32.38	29.84
c12043_g1	c12043_g1_i1	568.00	416.65	480.00	90.65	83.54
c12045_g1	c12045_g1_i1	262.00	111.60	11.00	7.76	7.15
c12047_g1	c12047_g1_i1	2040.00	1888.64	251.00	10.46	9.64
c12048_g1	c12048_g1_i1	1272.00	1120.64	229.00	16.08	14.82
c12049_g1	c12049_g1_i1,c12049_g1_i2	839.16	687.80	95.00	10.87	10.02
c1204_g1	c1204_g1_i1	298.00	147.04	7.00	3.75	3.45
c12050_g1	c12050_g1_i1	986.00	834.64	360.00	33.94	31.28
c12052_g1	c12052_g1_i1,c12052_g1_i2	496.83	345.48	27.00	6.15	5.67
c12053_g1	c12053_g1_i1	458.00	306.66	23.00	5.90	5.44
c12054_g1	c12054_g1_i1	716.00	564.64	57.00	7.94	7.32
c12055_g1	c12055_g1_i1	223.00	74.17	6.00	6.37	5.87
c12056_g1	c12056_g1_i1	636.00	484.65	9.00	1.46	1.35
c12058_g1	c12058_g1_i1	325.00	173.86	15.00	6.79	6.26
c12060_g1	c12060_g1_i1	456.00	304.66	23.00	5.94	5.47
c12061_g1	c12061_g1_i1	286.00	135.18	2.00	1.16	1.07
c12062_g1	c12062_g1_i1,c12062_g1_i2	403.41	252.11	121.89	38.04	35.06
c12063_g1	c12063_g1_i1	1075.00	923.64	46.00	3.92	3.61
c12065_g1	c12065_g1_i1,c12065_g1_i2	945.36	794.00	40.62	4.03	3.71
c12065_g2	c12065_g2_i1	302.00	151.01	10.00	5.21	4.80
c12066_g1	c12066_g1_i1	844.00	692.64	30.18	3.43	3.16
c12067_g1	c12067_g1_i1	932.00	780.64	56.00	5.64	5.20
c12068_g1	c12068_g1_i1	1168.00	1016.64	92.00	7.12	6.56
c12069_g1	c12069_g1_i1	624.00	472.65	50.00	8.32	7.67
c1206_g1	c1206_g1_i1	264.00	113.55	9.00	6.24	5.75
c12070_g1	c12070_g1_i1	429.00	277.67	10.00	2.83	2.61
c12070_g2	c12070_g2_i1	388.00	236.70	12.00	3.99	3.68
c12071_g1	c12071_g1_i1	617.00	465.65	23.00	3.89	3.58
c12072_g1	c12072_g1_i1,c12072_g1_i2	1342.54	1191.18	360.00	23.78	21.91
c12073_g1	c12073_g1_i1	303.00	152.00	11.00	5.69	5.25
c12075_g1	c12075_g1_i1,c12075_g1_i2	411.62	260.31	12.00	3.63	3.34
c12076_g1	c12076_g1_i1,c12076_g1_i2	2592.00	2440.64	337.95	10.90	10.04
c12078_g1	c12078_g1_i1	360.00	208.74	10.00	3.77	3.47
c12079_g1	c12079_g1_i1	657.00	505.65	70.88	11.03	10.16
c1207_g1	c1207_g1_i1	2141.00	1989.64	443.00	17.52	16.15
c1207_g2	c1207_g2_i1	530.00	378.65	57.00	11.85	10.92
c12080_g1	c12080_g1_i1	215.00	66.73	9.00	10.61	9.78
c12080_g2	c12080_g2_i1	288.00	137.15	16.00	9.18	8.46
c12081_g1	c12081_g1_i1	462.00	310.66	14.00	3.55	3.27
c12082_g1	c12082_g1_i1	587.00	435.65	32.00	5.78	5.33
c12083_g1	c12083_g1_i1,c12083_g1_i2	281.00	130.24	4.00	2.42	2.23
c12084_g1	c12084_g1_i1	266.00	115.51	1.00	0.68	0.63
c12085_g1	c12085_g1_i1	377.00	225.72	23.00	8.02	7.39
c12086_g1	c12086_g1_i1,c12086_g1_i2	602.47	451.12	44.00	7.67	7.07
c12087_g1	c12087_g1_i1	221.00	72.30	3.00	3.27	3.01
c12088_g1	c12088_g1_i1	504.00	352.65	9.00	2.01	1.85
c1208_g1	c1208_g1_i1,c1208_g1_i2	333.35	182.18	6.00	2.59	2.39
c12090_g1	c12090_g1_i1	1993.00	1841.64	95.00	4.06	3.74
c12091_g1	c12091_g1_i1	1863.00	1711.64	5036.56	231.54	213.37
c12092_g1	c12092_g1_i1	637.00	485.65	55.00	8.91	8.21
c12092_g2	c12092_g2_i1	223.00	74.17	3.00	3.18	2.93
c12093_g1	c12093_g1_i1	750.00	598.64	28.69	3.77	3.48
c12094_g1	c12094_g1_i1	412.00	260.68	20.00	6.04	5.56
c12096_g1	c12096_g1_i1	208.00	60.33	1.00	1.30	1.20
c12099_g1	c12099_g1_i1,c12099_g1_i2	294.00	143.08	7.00	3.85	3.55
c1209_g1	c1209_g1_i1	13249.00	13097.64	58299.48	350.25	322.76
c120_g1	c120_g1_i1	940.00	788.64	39.00	3.89	3.59
c12100_g1	c12100_g1_i1	280.00	129.26	8.00	4.87	4.49
c12100_g2	c12100_g2_i1	755.00	603.64	13.00	1.69	1.56
c12102_g1	c12102_g1_i1	235.00	85.51	3.00	2.76	2.54
c12103_g1	c12103_g1_i1,c12103_g1_i2	1338.76	1187.40	1082.31	71.72	66.10
c12104_g1	c12104_g1_i1	1458.00	1306.64	75.00	4.52	4.16
c12105_g1	c12105_g1_i1	3095.00	2943.64	416.00	11.12	10.25
c12107_g1	c12107_g1_i1	255.00	104.78	1.00	0.75	0.69
c12108_g1	c12108_g1_i1,c12108_g1_i2	3284.67	3133.31	216.24	5.43	5.00
c12109_g1	c12109_g1_i1	3582.00	3430.64	320.00	7.34	6.76
c1210_g1	c1210_g1_i1	238.00	88.38	4.00	3.56	3.28
c12111_g1	c12111_g1_i1,c12111_g1_i2	6550.38	6399.02	5420.00	66.65	61.42
c12112_g1	c12112_g1_i1	255.00	104.78	2.00	1.50	1.38
c12113_g1	c12113_g1_i1	1719.00	1567.64	360.01	18.07	16.65
c12115_g1	c12115_g1_i1,c12115_g1_i2	1405.85	1254.49	140.00	8.78	8.09
c12116_g1	c12116_g1_i1	684.00	532.64	70.00	10.34	9.53
c12117_g1	c12117_g1_i1	647.00	495.65	86.00	13.65	12.58
c12117_g2	c12117_g2_i1	771.00	619.64	163.00	20.70	19.07
c12118_g1	c12118_g1_i1	1572.00	1420.64	108.00	5.98	5.51
c1211_g1	c1211_g1_i1	550.00	398.65	14.00	2.76	2.55
c12120_g1	c12120_g1_i1	844.00	692.64	53.00	6.02	5.55
c12121_g1	c12121_g1_i1	666.00	514.65	74.00	11.31	10.43
c12122_g1	c12122_g1_i1	1596.00	1444.64	117.00	6.37	5.87
c12123_g1	c12123_g1_i1	448.00	296.66	4.00	1.06	0.98
c12124_g1	c12124_g1_i1	238.00	88.38	26.00	23.15	21.33
c12125_g1	c12125_g1_i1	475.00	323.66	10.00	2.43	2.24
c1212_g1	c1212_g1_i1	777.00	625.64	24.00	3.02	2.78
c12130_g1	c12130_g1_i1,c12130_g1_i2	753.58	602.23	2179.63	284.79	262.44
c12131_g1	c12131_g1_i1	363.00	211.74	34.33	12.76	11.76
c12132_g1	c12132_g1_i1	268.00	117.47	4.00	2.68	2.47
c12133_g1	c12133_g1_i1,c12133_g1_i2	1587.79	1436.43	484.00	26.51	24.43
c12134_g1	c12134_g1_i1	507.00	355.65	14.00	3.10	2.85
c12135_g1	c12135_g1_i1	287.00	136.16	2.00	1.16	1.07
c12137_g1	c12137_g1_i1	371.00	219.72	20.00	7.16	6.60
c12138_g1	c12138_g1_i1	408.00	256.68	11.00	3.37	3.11
c1213_g1	c1213_g1_i1	216.00	67.66	3.00	3.49	3.22
c12140_g1	c12140_g1_i1	474.00	322.66	7.00	1.71	1.57
c12142_g1	c12142_g1_i1	1201.00	1049.64	92.00	6.90	6.36
c12143_g1	c12143_g1_i1,c12143_g1_i2,c12143_g1_i3	3071.72	2920.36	4849.84	130.68	120.42
c12144_g1	c12144_g1_i1	215.00	66.73	1.00	1.18	1.09
c12145_g1	c12145_g1_i1	379.00	227.71	5.00	1.73	1.59
c12146_g1	c12146_g1_i1	511.00	359.65	47.00	10.28	9.48
c12148_g1	c12148_g1_i1	342.00	190.79	15.00	6.19	5.70
c1214_g1	c1214_g1_i1	246.00	96.06	7.00	5.73	5.28
c12150_g1	c12150_g1_i1	2266.00	2114.64	619.00	23.03	21.23
c12152_g1	c12152_g1_i1,c12152_g1_i2	913.10	761.74	114.00	11.78	10.85
c12153_g1	c12153_g1_i1,c12153_g1_i2	515.62	364.27	145.00	31.32	28.86
c12154_g1	c12154_g1_i1	230.00	80.76	17.00	16.56	15.26
c12155_g1	c12155_g1_i1	392.00	240.70	17.00	5.56	5.12
c12157_g1	c12157_g1_i1,c12157_g1_i2	278.53	127.82	4.00	2.46	2.27
c12158_g1	c12158_g1_i1	2926.00	2774.64	283.00	8.03	7.40
c12159_g1	c12159_g1_i1	915.00	763.64	400.00	41.22	37.98
c1215_g1	c1215_g1_i1,c1215_g1_i2	1129.59	978.23	68.00	5.47	5.04
c12160_g1	c12160_g1_i1,c12160_g1_i2	1106.33	954.97	317.00	26.12	24.07
c12161_g1	c12161_g1_i1	1576.00	1424.64	52.00	2.87	2.65
c12162_g1	c12162_g1_i1	439.00	287.67	26.00	7.11	6.55
c12163_g1	c12163_g1_i1,c12163_g1_i2	1070.01	918.66	268.00	22.96	21.15
c12164_g1	c12164_g1_i1,c12164_g1_i2	208.88	61.16	7.00	9.01	8.30
c12165_g1	c12165_g1_i1	230.00	80.76	6.00	5.85	5.39
c12166_g1	c12166_g1_i1	243.00	93.17	4.00	3.38	3.11
c12166_g2	c12166_g2_i1	450.00	298.66	8.00	2.11	1.94
c12167_g1	c12167_g1_i1	703.00	551.64	25.00	3.57	3.29
c12168_g1	c12168_g1_i1	242.00	92.21	6.00	5.12	4.72
c1216_g1	c1216_g1_i1	542.00	390.65	233.00	46.93	43.25
c12170_g1	c12170_g1_i1	272.00	121.39	15.00	9.72	8.96
c12171_g1	c12171_g1_i1	281.00	130.24	11.00	6.65	6.12
c12172_g1	c12172_g1_i1	440.00	288.67	16.00	4.36	4.02
c12173_g1	c12173_g1_i1,c12173_g1_i2	1206.55	1055.19	401.00	29.90	27.56
c12176_g1	c12176_g1_i1	321.00	169.88	35.00	16.21	14.94
c12177_g1	c12177_g1_i1	442.00	290.67	13.00	3.52	3.24
c12178_g1	c12178_g1_i1	393.00	241.70	30.00	9.77	9.00
c12179_g1	c12179_g1_i1	252.00	101.87	1.00	0.77	0.71
c1217_g1	c1217_g1_i1	300.00	149.03	3.00	1.58	1.46
c12180_g1	c12180_g1_i1	211.00	63.06	1.00	1.25	1.15
c12181_g1	c12181_g1_i1	4148.00	3996.64	597.00	11.75	10.83
c12182_g1	c12182_g1_i1,c12182_g1_i2	701.17	549.81	20.00	2.86	2.64
c12183_g1	c12183_g1_i1,c12183_g1_i2	1904.79	1753.43	1683.00	75.53	69.60
[truncated: 66,403 more rows]
